# Supplementary material for: SINE jumping contributes to large-scale polymorphisms in the pig genomes
Source: Mob DNA. 2021 Jun 28;12:17. doi: 10.1186/s13100-021-00246-y (PMC8240389; doi:10.1186/s13100-021-00246-y)
Supplement: Supplementary file 2 — Additional file 2: [file 13100_2021_246_MOESM2_ESM.xlsx]

## Sheet: primers for predicted insertion
PCR primers for 25 predicted polymorphic and 25 non-polymorphic insertions
Primer name	Primer F	Primer R	Chr	Start	End	SINE type	Predicted result	PCR result
MS-728390	AGGTTATCTTCGGAGGAGCTG	AAATGGGGAGGCTGAGTAGG	LUXQ01080393.1	959804	960329	SINEA2	0	1
MS-877340	TGGCTCTCTTCAGATAGTGGTG	GTTGCCATGAGCTGTGATGT	LUXQ01094863.1	349573	350138	SINEA9	0	0
MS-101633	TGCTGAGCCACAGTAGGAAA	TGAAAAGGACCAGGGTATGC	LUXQ01012575.1	273646	274208	SINEA7	0	0
MS-228187	GGGCATATGCTGGCTTATCT	CTCAAGGTCACCCTCTGAGC	LUXQ01024825.1	1798100	1798657	SINEA1	0	0
MS-466758	GGAAGAAAAAGCCCCATAAAA	TCCACCTCGCCTATTCATTC	LUXQ01050684.1	523938	524485	SINEA7	0	0
MS-645316	ACACTCCATCTCTCGGCTCT	GGAGGTCCATCCTAGCCTTT	LUXQ01070236.1	1976753	1977301	SINEA4	0	0
MS-1016913	AATGTTGGCAAGGATGTGGT	TGGACACTTAGGTTGCTTCCA	LUXQ01112653.1	338448	338989	SINEA1	0	0
MS-1167338	GGGTGGTTCATTTCACAAGG	ATAAACCCAAACCCCTGGTC	LUXQ01129775.1	1111422	1111967	SINEA1	0	1
MS-366481	TTGGCAGAACACTGTAAACCA	ACCAGAAAAAGCTCCAGCAA	LUXQ01038243.1	62112	62659	SINEA1	0	1
MS-974461	CTAAGGCTCCCCAAGGATTC	CCTCTTTTCCCCTCAGTTCC	LUXQ01106524.1	135947	136503	SINEA1	0	0
MS-524183	AAGGGAGTGAAGCCAAGTCA	TGTCAGCAAAATTAAGGACTCAAG	LUXQ01056676.1	1100701	1101169	SINEB4	0	0
MS-1195154	GTGCATGTGCGTCTTCAGTT	TTTTCTCAGCGTGATGACCTT	LUXQ01132532.1	834707	835209	SINEA8	0	1
MS-949918	GTCCCAAGCCTCAGATGAAA	CTGACTTGGGGGATTGGAC	LUXQ01103361.1	1552898	1553367	SINEC1	0	0
MS-1024251	GAGTCAATGCAGTGTTTTTGTAGA	TGATTCATTTGGAGTTCATTTTT	LUXQ01113381.1	2481987	2482477	SINEC5	0	0
MS-161348	CCCCAGAGTATGGGATACGA	AAAGATGGCCATTCTGACTGA	LUXQ01018140.1	1841	2328	SINEA4	0	0
MS-602826	AAAAACTCAAGGCTGCCAAA	TACAGAGGTGATGGGGCATT	LUXQ01066853.1	52139	52564	SINEC6	0	0
MS-351777	TTGCCTAGGGAGAGCTGGTA	GGGAGTCCTGGAGATACTGCT	LUXQ01036428.1	966771	967216	SINEC2	0	0
MS-509151	ATTTTGGCCAGGAAGGAAAA	GCAAACTCCTTGCAATTCTTTC	LUXQ01055719.1	498583	499032	SINEA7	0	0
MS-1051552	TTTCCCCAGGATTTTCTTTG	AAAGTGTGTTCACGGCATCA	LUXQ01115712.1	157219	157656	SINEA7	0	0
MS-111339	TTGAGAGGATCATGTGGTTTTT	TCCTCTGAAGCAGAATTTCCTC	LUXQ01013070.1	132758	133201	SINEC3	0	0
MS-1142559	TACTGCCCTATTGCCTTTCC	AAAAGGGGCCAATAAACCTG	LUXQ01127012.1	66523	66921	SINEC4	0	0
MS-238944	TGGTGGCCTAGCAGTTAAGG	TGAGACCCACACCTATGAAATG	LUXQ01025535.1	2702488	2702891	SINEC1	0	0
MS-520524	GTGGCTCAGTGGGTAGAGGA	CCGCTTTAAATTCCCTTTCA	LUXQ01056537.1	381798	382196	SINEC3	0	0
MS-468067	TGAACAAGCCGATAAACTGAGA	TTGGATGTCTTTGAACCTGCT	LUXQ01050805.1	871059	871440	SINEC3	0	0
MS-194103	CCCCATCAAATGTGAAGTCC	TCTCCACATCCAGATGGTCA	LUXQ01021967.1	1014447	1014846	SINEB1	0	0
MS-372010	TGCTCCACTGCCACATAAAA	CGCACATTTTTGACTTCTGG	LUXQ01038563.1	915291	915848	SINEA7	1	1
MS-685100	GGCCCATTTTTCCAAGTTTT	AATGGCATTCATTCAGCAAA	LUXQ01075735.1	1519280	1519872	SINEA2	1	1
MS-669803	GGTGAACAGTCTGTGGTCCAG	GATTGGAAGCCTTGCAGTAA	LUXQ01073654.1	950530	951082	SINEA4	1	1
MS-180782	TCCCTTTCTTCTTCCTGTGG	TGACAGATTTGAAGGCATAGCA	LUXQ01020549.1	3109035	3109599	SINEA1	1	1
MS-850461	TGTCACAGATACTCTGGAATTGAA	TTCCAAGAGACAGGCAAAAT	LUXQ01093120.1	11041	11592	SINEA1	1	1
MS-1132879	TGCTTTTATGATGACTTGGGTTT	CCTCCTTCCTCCTTCTGCTT	LUXQ01125263.1	96625	97192	SINEA1	1	1
MS-109495	AAGAGTCCCATGACTGGGTTT	GCAGTGGTCAAGAGCTAAGGA	LUXQ01013052.1	2087232	2087802	SINEA1	1	1
MS-446927	TGAGAATTTGAGCCCATGTTT	AAAGTTGACCACATCCACTCC	LUXQ01048239.1	840385	840913	SINEA1	1	1
MS-714218	GATGCTGTCTCCCAGGCTTA	GGGCTGGGAGAAGTTGTCT	LUXQ01078858.1	591097	591653	SINEA1	1	1
MS-98642	TGGGCCATACTGGTCTCTTT	GGGGTGATCAGGAAATTTTG	LUXQ01012266.1	191421	191941	SINEA1	1	1
MS-1078348	TGCTTTTCTTCTGGGAGGTG	GGTGGTCTCAAACTGGAACAA	LUXQ01118990.1	275526	276060	SINEA1	1	1
MS-1132328	AAGCAGTGAGGTCAAACTCCA	GGGGGTGGCAATTATGTAAA	LUXQ01125214.1	518894	519448	SINEA1	1	1
MS-982056	GCCAGGTTCTGGAGTAGACG	CCTTTGGCATGCAAATCTCT	LUXQ01107578.1	349654	350196	SINEA1	1	1
MS-225393	TGATCAAGGTTGATTAGACCAGA	CTCAATGAAAAGACCATTCTGC	LUXQ01024697.1	3641694	3642200	SINEB1	1	1
MS-371861	ACCAGCCCCTTGTTTGTAGA	TTTCCAGGGCTACTGTGAGG	LUXQ01038563.1	525398	525937	SINEA7	1	1
MS-1022083	AAAAGCCTCCATGAATCCCTA	ACTGCGAATCTCTGGTTGGT	LUXQ01113335.1	257762	258310	SINEA6	1	1
MS-872504	AACATCCTAACGTCGCAGGT	ACTGAAGCCACACCACTGCT	LUXQ01094362.1	32214	32749	SINEA6	1	1
MS-810438	TTTTCCCACCCTGGTTCTTA	TTTTTGTTCCTTCCCTGCAC	LUXQ01089822.1	1188676	1189141	SINEC8	1	0
MS-558810	AACAAATGTGAAGTCAAGGAAACA	GCTGGTGAAACACATTTTTGAA	LUXQ01061053.1	39219	39671	SINEC8	1	1
MS-635802	GCATATTGGCATTTTGATTGG	TTTGCAAATGTTTGTCTTCCA	LUXQ01069767.1	1022288	1022850	SINEA2	1	1
MS-790046	CTTTTGGGTGAAAGGTTGGA	ATGCACACACACATGCACAC	LUXQ01087507.1	729381	729940	SINEA1	1	1
MS-1172241	ATTCTTCCAATCCAGGAGCA	GCTGATCAATGAATTCAGCAAA	LUXQ01130282.1	276485	277025	SINEA3	1	0
MS-1023839	TATCAAAAGGCCCACAAACC	CAAAGAAGCCCGAAAATTGA	LUXQ01113381.1	2087811	2088360	SINEA1	1	1
MS-532730	CACTTACAGGCCCAGGAAAG	ATGGTGGGTGTGTGTGTGTG	LUXQ01057543.1	593019	593582	SINEA1	1	0
MS-61402	GACACAGGACACCACTGGAA	CCTTCCTTTGAGGCTTGATG	LUXQ01008285.1	929311	929896	SINEA1	1	1
								1:polymorphic
								0:non-polymorphic

## Sheet: primers for genome number
PCR primers for the verification of SINE allele presenting in different number of genomes
Primer name	Primer F	Primer R	Chr	Start	End	SINE type	PCR result
DR-184	AGCGTAATTTGTGGGGTTTC	AGGAGGAGCATAGTGGCAGT	chr1	5802315	5802828	SINEA3	0
DR-19166	CCCTGCAAGTCCCTCAAGT	TTATATGCTGCAGGCACAGC	chr12	39909419	39909984	SINEA1	1
DR-51009	GCAGCTGTGATATGGGTTTG	TACCATTTTGCATCCCACAG	chr2	78073648	78074199	SINEA1	1
DR-84089	CCTGGGTTGAAAACCCTAAA	GCATGCATCATTGTTGGAAA	chr8	15835934	15836458	SINEA1	0
DR-90218	TACAGAATTTTCGGGCATCC	GATCATTGGGCTCCTAAGTCC	chr9	34228200	34228755	SINEA1	1
DR-97595	TCGGGTATTTTCACTCCCTTT	GGGCCAGAGATCAAAACTGA	chrX	11552733	11553294	SINEA3	0
DR-98228	TTTCGATTCCACCTCTAGCC	GGTGTTGGGATTGAAATGGT	chrX	24066816	24067352	SINEA2	0
DR-6644	TGGATCACCATCTTTTATCTTGTT	AAAGCAGCCACACATGAAAT	chr1	167200890	167201479	SINEA2	0
DR-28734	CAAACTCATGCCACAGCATC	CAAGCCTGGGAACTTCCATA	chr14	11502555	11503104	SINEA2	0
DR-33774	CATGCCCAATAAGCACATGA	GTTTTCCAAAATGGCTGCAC	chr14	125475366	125475915	SINEA1	0
DR-49433	GGAAGGAAGGAAGGAAGGAA	GGGAAGGATGAGAAGCAGAA	chr2	44856491	44857041	SINEA1	1
DR-72775	GTCAAAGGCTTTCCCTCTCC	GTGTCACCCTTCACCTCCTG	chr6	55901707	55902255	SINEA1	0
DR-83344	TGCCATATCCAAGTGCATAGA	TGTGGCAAGAACTTCTGCAT	chr7	114693325	114693865	SINEA1	0
DR-88886	AAGGAGTCCATATGCCTGAA	TCCTTAGAACTTAACGGGCTTC	chr9	3949872	3950411	SINEA2	0
DR-13825	GAAGAACGTGTGCAGGTCAG	TGGACGAGCTCTGGAAAGAT	chr11	2741044	2741600	SINEA1	1
DR-22592	CCTGAAACCTCATGGTTCGT	GGGGTGTCATGAGCATCTTT	chr13	53301053	53301613	SINEA1	0
DR-29759	GAGGATCGATCTGGCATTGT	CTTCAGGCTGGAGGTCAAAC	chr14	31917280	31917824	SINEA1	0
DR-32214	CGGGATTGCTTCCCTAATTT	TCTGGCTGGTGTAAGGTGGT	chr14	88656369	88656934	SINEA1	0
DR-42275	ATTCTGGGCATATCCGTGAG	GGTGCGGCCTTAAAAAGATA	chr16	75410007	75410574	SINEA2	0
DR-77263	GTGGAGGGGCATCTACTCAA	TTCCAAGCAGGTATGGGAAC	chr6	151066347	151066890	SINEA1	0
DR-82151	AGCCACAGCAGTGACAACAC	GCCAAGGAACTCCCAATTTT	chr7	88630204	88630749	SINEA2	0
DR-875	GGCAAGTCGAGGTTGTCACT	ATATGGAGGTGCTGGGTGAG	chr1	22074982	22075533	SINEA1	0
DR-28613	GACCCAGAAGAAATGCTGGA	GTTCGGTGTGAAGTGCCTTT	chr14	9045808	9046347	SINEA2	1
DR-32999	GACTTGCCAAGAGATGCACA	GCCTGGCACATAGAGGATGT	chr14	107781455	107782001	SINEA1	0
DR-42248	TCCCAGTGGGTATCTTTGGA	CAGCTGCTGCTCTGATTTGA	chr16	74671259	74671812	SINEA2	1
DR-68906	CAGTTGCAACCTAAGCCACA	TGCCACACTGAAGAATCACG	chr5	73809589	73810122	SINEA1	1
DR-85080	TGTCTGATGGGTGCTGCTTA	GAAATCCAGTGGTTCATCAGG	chr8	40951213	40951752	SINEA2	0
DR-89736	CCTTTACCCAGTTTCCACCA	GCAATTATCAGATGGGCAAAG	chr9	22354540	22355085	SINEA1	1
DR-8507	TGTGTCAAGACCTGTGCTGAG	TGCTCACATCATCTTTGCTG	chr1	221487012	221487560	SINEA1	0
DR-12859	CCCCAGAAAAATGATCAACG	ACGTGCTACCTCATGGTTCC	chr10	48757525	48758088	SINEA3	1
DR-16239	TTTGCCCAAAAGATATCACAA	TTTGAATCCATCAAGGCACTC	chr11	59429244	59429799	SINEA2	0
DR-20110	CATGGGAGAGGTCAGCTTCT	AATGCAGAGTCGGGAAGAGA	chr12	54253941	54254495	SINEA2	1
DR-36417	GCTGGGCTTATCCTGCTTTT	AACACCTACTTCCCCACAGC	chr15	63637339	63637891	SINEA1	0
DR-41897	AGCTCCATGGCTTCATCTGT	GGGTGAAATTATGGGCGAAT	chr16	63559183	63559725	SINEA1	1
DR-88873	CCGCTATAACTTTTTGCCACA	TTATCACTGGGCAGGGTCAT	chr9	3689827	3690373	SINEA1	0
DR-97737	CCCCTGCAACAAAGAATGAT	CCATGGATGCCAAAGAAGAC	chrX	13448584	13449128	SINEA1	0
DR-14869	TTCCTACTGGCTCCTTGTGC	TCCGGTTTATTTTGACAACCA	chr11	23463148	23463690	SINEA2	0
DR-18345	AGATGGAACCCACATCCTCA	TCCTTAACCTCCTGCACCAC	chr12	25342437	25342987	SINEA2	0
DR-22692	AAGGCTGTGCCACTCAGTAGA	CAAGAAGGAAGCTAAAATGGACA	chr13	57054414	57054948	SINEA1	1
DR-34925	GTAACAGACGCTGCCTCCAT	AGTCCAGTCTTCCACAGACCA	chr15	19492759	19493307	SINEA1	1
DR-48579	AAAGCAGCAAGAAGCAATCAA	CACAGCACCTGTTCTTCAGC	chr2	23771440	23771964	SINEA2	0
DR-68573	CCTATGGAATGGGGGAAAAT	TGTTGTTGTTGTTGCTGCTG	chr5	67958776	67959317	SINEA1	0
DR-86590	TGGTGCACGAGAAATGGTTA	TCCTGGACCAAAAATACTGTGA	chr8	80600326	80600893	SINEA1	1
DR-89572	TCAGACATAGAAAACAACACAAGG	CCAGCTTCCTGAGTTGGAAA	chr9	19062154	19062661	SINEA2	0
DR-7812	CCAATTCATCATGGGGAAAA	TTCATGGAGGTGGCAGGTAT	chr1	199509693	199510236	SINEA1	0
DR-9760	GAAGAAGGGGGCTTTACTGG	CCAACATCGATCCACAAATCT	chr1	252532292	252532866	SINEA2	0
DR-10249	GGGCCTGAAAAGAAGAGGAA	AAAAATGTCCAGGGCCAGAT	chr1	265059289	265059809	SINEA1	0
DR-11168	TACTCTGGCACTTCGAACCA	TCTCCTTTATTCCTGTGCCTTT	chr10	13232304	13232850	SINEA1	1
DR-52322	GGTTTTCTGGTACCCACACC	TGGACTCTGCAATCCATTTT	chr2	108722008	108722508	SINEA1	0
DR-72687	TTCCATATGCTGTGGGTGTG	CTGCAAAGGAATTGGAGCAT	chr6	54145347	54145903	SINEA1	0
DR-77640	GTTGGTGAAGCTGTGGAACA	CCACAATTTATCAACTTCATTCCA	chr6	160518371	160518920	SINEA1	1
DR-79016	GGTTGTGGGATTAAGAACTGG	CATGATGCCTGGAACACAAA	chr7	22911293	22911849	SINEA2	0
DR-1876	GAAGCATCCTTCCACCAAAA	CCCTTACACATAGGCCTGGA	chr1	47617829	47618349	SINEA2	0
DR-6372	TCTAAGCCTTTTCCCCCAAC	ATCCCCTTGCTGTACAGTGG	chr1	162073059	162073603	SINEA1	1
DR-20568	GATGGCATGAAAGGCAAAAG	CTAATCTGGGGCTTTGGTCA	chr13	4476459	4477008	SINEA1	0
DR-44966	ATGGTGTGTGTGAACCCTGA	CCTAGGCGGATTCCTTAACC	chr17	57874844	57875394	SINEA1	1
DR-54871	GGGACCATTCAAATTGGCTA	CTGTGCTCCCTGTACCATCA	chr3	16834189	16834738	SINEA1	0
DR-60582	CCTGCCAAACAGTAGGTGCT	TGTCACCTTCTTGGGGAAGT	chr4	22280490	22281039	SINEA1	1
DR-66007	GAGGATGTCACACAGGCAGA	CCAGCTGGGAAAAGCAGTAG	chr5	15293758	15294286	SINEA1	1
DR-96234	CCACAATGGCCTATCAGTAACA	GGTTCCTCTGTTCCCCATTT	chrUn_NW_018085141v1	22477	22982	SINEA3	0
DR-25458	AGGTCAATGATTGGGCTGAC	TGAACGTGGAAATTTGATTCAG	chr13	133429873	133430419	SINEA1	1
DR-40227	AAACCATTTTCCTCCAAGCA	TGGAAGGGTAAAGGGAATGA	chr16	21895540	21896100	SINEA1	1
DR-44718	TCTCAAGACCCACCGTCTCT	AGAAAGCAAGGGGTGTCAGA	chr17	51061308	51061856	SINEA1	1
DR-62056	CAGATATTGGGACCTTGGAAA	TGCTTTGAAAACCACTGACCT	chr4	59798350	59798868	SINEA2	1
DR-97256	CGCCCTTCACTTGACTGATT	ATGCACAAAGGGGTACCATC	chrX	3597944	3598498	SINEA1	1
DR-99346	AGGCCCCACTCAATATCCA	CTTGCCTTTTGGGTGTAGGA	chrX	52505833	52506388	SINEA1	1
DR-99377	TGGAGAGTTAAGTGGTCCCTGT	TCAACAATGAAAAGCTGAAAGC	chrX	53690270	53690793	SINEA1	1
DR-100386	TCTTTTTGGTAACCTGAAACCTT	CAGCAGCATTCTGTGGACTG	chrX	77612113	77612641	SINEA3	1
DR-20679	AGTGCCGTGGGTGTTAAAAT	CTGCCCAGATCCACACTTTT	chr13	7235504	7236075	SINEA3	1
DR-38690	CCTGGAGTCTGACACCCAAT	CTGGCTTGTGTTCGTGTCTC	chr15	119821722	119822278	SINEA2	1
DR-48421	TGGAAAACTCCCATGAATGC	GGTCACAAACGCAGAGATGA	chr2	19080298	19080848	SINEA1	1
DR-56497	GTAGTTGCTGGCTGGTGAGG	TCCCCCTAAACTCCTCTTCC	chr3	48817418	48817971	SINEA1	1
DR-64995	AGCGACTTGCTGAAGGTCAT	TGGGAGGAAAGGAGAGTCTG	chr4	121873423	121873975	SINEA1	1
DR-82955	TGTGTGGAAGCAGACTTGAGA	GGTTGGGGAGACTGGAGATA	chr7	105551405	105551926	SINEA2	1
DR-70144	TGGATGGACCATATTTTGCTT	CCCTCAACGCTTGAATCTGT	chr6	4292093	4292639	SINEA1	0
DR-95883	GGTTGTCATGTTTTGCCAGTT	AGATGGGGCAAGCAATATGA	chrUn_NW_018085070v1	86837	87402	SINEA1	1
DR-9648	GCAATGAAGATTTGGCATTC	CCAAGAGAAATAGCGTGCAA	chr1	249829077	249829618	SINEA1	1
DR-17866	GGATAGGCCATGATGGAAAA	CAACCCCTAACCTGGGAACT	chr12	19211332	19211867	SINEA2	0
DR-20633	GCAAATTGAGATGTGCTGGA	TTTGACCCCTAGCCTGAGAA	chr13	6494918	6495468	SINEA1	0
DR-27336	GTTTTGTGTGGGGAGGTGAC	TGCACCCTGCTTTCTCTTCT	chr13	186606358	186606917	SINEA1	1
DR-42850	CATCAGATCCCTGAGCGTTT	AATGAAGGGCTTCAGCTGTG	chr17	11463208	11463758	SINEA1	1
DR-59114	GCCAGCTGGAAATAGAAACG	CAGTTCACTGAGTCACCGATGT	chr3	112234459	112235005	SINEA2	1
DR-69046	ACCACGTCCTGACAACACAC	CATTGCAAAACCATGAAACG	chr5	77142886	77143427	SINEA1	1
DR-84271	TACAGACACAGGGACCACCA	CAGGCCATGTCGGTACAATA	chr8	21203514	21204044	SINEA1	1
DR-6695	TGATCCATACTGGCCTCAGA	TCTGCCCAATAATGTCACGA	chr1	169046670	169047216	SINEA1	1
DR-10142	GCTGTACACAGAAACTAACGCAAC	CCAAGGGCAGACGTTTAGTC	chr1	262055298	262055852	SINEA1	1
DR-16389	TCTAGCCTGGCAACTTCCAT	CCCAGAAGCTGAGGACCAG	chr11	64072659	64073208	SINEA1	1
DR-24848	AAGTGCACATCAATCTCTGACAA	TTCATTTTTACCCTCTGAGTATGA	chr13	117901223	117901755	SINEA2	0
DR-43141	CCAAACCTCCCAAACTGTCA	TGAGGGAAATGAATCCTGAGA	chr17	16646145	16646683	SINEA1	1
DR-73136	TAAGCAATGCTGCGTACCTG	GGACCACAGTGTCAGGAAGAG	chr6	61795872	61796423	SINEA1	0
DR-81647	GCACAGGAGCAGGCATCTAT	TCCCCTGCTACTACCTGAACA	chr7	77025650	77026203	SINEA3	0
DR-90403	ATGCATCCTGTCTGGAGATG	GGCTTTCTTGCTTCTTCTGC	chr9	38128682	38129234	SINEA2	1
REF-25	CACATTGTCAGGACAAGAGGAA	GAGTTCCCCATCACCTTCTG	chr1	4225688	4225991	SINEA1	1
REF-1427	AGCCCTATGAACCACCACAC	CAAGGTTGGTGTTCGGTTTT	chr1	210926078	210926427	SINEA1	1
REF-2226	GCTGTGTATGCAGCCAAGAA	AACTTCCACACGCTTCAGGT	chr10	11776787	11777099	SINEA1	0
REF-6134	GGTCATTCTGGCTGAGCTGT	TGTCAAGCCAAGTGGATGAG	chr13	190751384	190751702	SINEA1	1
REF-6499	GCCCATTTCCCAACATTTTA	GGCTGAGGGAACTGAAATTG	chr14	5338273	5338590	SINEA1	1
REF-7180	TGGCCATCCTGACTACACTG	TTCCTGCATTTTATCCTCCAG	chr14	96362673	96362988	SINEA2	1
REF-7459	GCCAAGCCTGGCATCTAGTA	GCTGTATGGCACTGGGAACT	chr14	126952349	126952631	SINEA2	1
REF-9823	GAAGCTCAGACCCCATGCT	TTCCCACATTCTCCATCTCC	chr17	9801255	9801557	SINEA2	1
REF-8326	GCAAAAACAATCTTGAGAAAGGA	CACATGTGGTGTTGGAGAATG	chr15	79110138	79110138	SINEA2	1
REF-10812	AATTTGCCCCAGGAAGAACT	GACTGCTTACTTCCTGGCACTT	chr18	38758026	38758323	SINEA1	1
REF-12156	TTAGTGGGTCAGGGATCCAG	GCAGGAGGCTGAGATGGTAG	chr2	126545174	126545469	SINEA2	1
REF-13856	TGTTTTCCGCATTTCCTCTC	AGGATAACCTGACCCCCTTG	chr4	9216472	9216779	SINEA2	1
REF-14322	ATATGCTGTCAGGCTGCTCA	TCTCCAGTGGTTCCCATTTC	chr4	68267544	68267832	SINEA1	0
REF-14545	TGCCTAGGTCATGGTGAACA	ATTTCTGGAGTGCAGGATGG	chr4	96724315	96724590	SINEA1	0
REF-16440	TGTCTCTCTGGGCCTCTGTT	GCTCAGCCTCATTCCTTTTG	chr6	18604835	18605139	SINEA1	1
REF-18413	CCCAAAGGGCTACAGAAAGG	TAGGCCCCAAATGAAGTCAC	chr7	76425119	76425431	SINEA1	1
REF-19233	TTGGGTCACTGCTGTGATGT	CGCATTATTGGATGCAGATG	chr8	20160264	20160551	SINEA2	1
REF-19948	ATAGCGGATTCCAGAAGCAA	CAACATGACACAGGATAACTTGAA	chr8	111965310	111965577	SINEA2	1
REF-21128	TGGGGTGATGTGTACAGAGG	TGACTATGACTCAGTTGGGGTCT	chr9	50732704	50732986	SINEA2	1
REF-21737	ACAACCCACAAAATGGGAGA	GGCCATTCTGACTGATGTGA	chr9	129977905	129978176	SINEA2	0
REF-815	TCAGCCTGTTTCTCTTGGTCA	TCTGGGTTTCCTCTGTGCAT	chr1	78702902	78702903	SINEA3	1
REF-12270	CTTTTGTCCTTCACTGTTCATCA	TCTGCGTTGTGTCCACTCTA	chr2	132104789	132104790	SINEA2	1
REF-14427	ACAACACAAGCCCCAAATGA	TGACTTTTCTGTGTTGGTCTTGT	chr4	79318339	79318340	SINEA1	1
REF-16131	GCCACCTGCCACAATATACA	AGGAAAAGCAATCTGACTGGA	chr5	74984667	74984668	SINEA1	0
REF-16684	TCTTAACCCACTGTGCCACA	TGGCTTCCTTAAATATCTGTGGG	chr6	92016839	92016840	SINEA1	0
REF-18327	CAGATGAGGTTGAGCTGTGC	GTTTGTCCCTCTCTCCCACT	chr7	59715296	59715297	SINEA2	1
REF-19717	ACACAGGTTTGAGAGCAGAC	GTTGACCTTCTGCCTCATGG	chr8	85085953	85085954	SINEA1	1
REF-21609	GAATGCCACTTTCCCCACAA	TCAGTGAGTAGGTGGCAGAG	chr9	122993573	122993574	SINEA1	1
REF-2929	CCAACTGCATGCTCTTCCAG	TCCTGATTATCTTGGAAATGGCT	chr10	59802734	59802735	SINEA1	1
REF-3719	TTCTCTTCCCTTCCTGACCG	CATGTTGGTACCCCTCCCAT	chr11	60869980	60869981	SINEA2	1
REF-1143	AACCCCTTAATTTGGCGAAG	CGTCAGCAATCTGGAGAAGA	chr1	147892893	147893194	SINEA2	1
REF-1403	TGCAAAAAGTCAAATGGACAA	ACTTCCATGTGCCACAGGTT	chr1	204667724	204668039	SINEA1	1
REF-1802	ACGGACACCCAGAGAGGTTA	AGGAGTGGGATTGTGGATCA	chr1	256875546	256875852	SINEA1	1
REF-3261	CCTCTTCCCACCACAAAACT	TGACCCAGAATGAAGGAAGG	chr11	18344343	18344628	SINEA1	1
REF-4599	TGCCTTTTACGGTTCTTGCT	TGTCAATCTGCTTTGCCCTA	chr12	53552652	53552941	SINEA1	1
REF-4994	TCTGTGGGTTAGGGATCCAG	AGGGCCCTGGAAATATTCTT	chr13	14183133	14183441	SINEA1	0
REF-6214	CTTGGGCCAGCTAGTAATGG	AGCTCATTCTGGGGACTGTG	chr13	195889998	195890304	SINEA2	1
REF-6485	CAGCCCAGTGGGTTAAAGAA	CTTTGGCTGTCCAGCGTACT	chr14	4906728	4907028	SINEA1	1
REF-6518	TGGATGAAATGTGCCACTGT	AATAAGAGCCAGCCCCAGTC	chr14	7082822	7083124	SINEA1	1
REF-7375	TACCCCCTGACACAGAAAGG	CAGAGAACCCACGATTAGGC	chr14	120324976	120325274	SINEA1	0
REF-7710	AAGCCATGTCTGCGACCTAC	TTCCTTTGTTCAGCTTACTTTGG	chr15	3504240	3504502	SINEA1	1
REF-8473	AATTTTCAGAGTACCATGTGCTT	ATTACCAAACGTTCCCAAGG	chr15	101582706	101582965	SINEA1	0
REF-8949	TCCCTCTTCGTTCCTCTGTC	GCTGCAGCATCTCAGTCTGT	chr16	5867902	5868216	SINEA1	0
REF-9409	GCTGGATCCCCAAGTTAGGT	ACATAGTGCCCAGTGCCTTT	chr16	51089300	51089589	SINEA1	1
REF-10561	TGTCACAGATACTCTGGAATTGAA	CCCCTTTCTTCCAAGAGACA	chr18	14245174	14245435	SINEA1	1
REF-11252	CATTTTGGTTCCACCACTCC	GCGTTGCTTCTTCTGTCTCC	chr2	13283453	13283743	SINEA1	1
REF-11612	CATTGTGTCAGTTTCACAAGCA	GGAGCTAGAAGGTGGCAGAA	chr2	42068202	42068487	SINEA1	1
REF-11952	TATGATCTAAAACAAACCCAA	CCTAGCTAAACAAAGGCAA	chr2	108089514	108089514	SINEA1	1
REF-14670	CCAAGCAAAAAGGAAGTCCA	TTTCTGGTGCACAGCAAAGT	chr4	109066653	109066927	SINEA1	1
REF-14868	ACATGCTCATTTGCTTGTGC	CTTTTCAGAGGGAGGGGAAG	chr4	119676255	119676563	SINEA1	1
REF-15707	CCGCTTCCTTCTGCTCTAAA	CCTACGCTTCTGGCAGTTTC	chr5	68884262	68884561	SINEA2	1
REF-15772	ACTGTGTCAGCTTGCACCAC	GCTGGAAACCACAGCAAGAT	chr5	73221256	73221532	SINEA1	1
REF-15779	GGTGACAAAAGAAGACATCATGC	TCTTTTATTGGTTGAGCACATTG	chr5	73664913	73665230	SINEA1	1
REF-17090	CATTTTGTTGAGGAATAAACAGCA	TTTCTCAGCCATGTCAAGGA	chr6	114123459	114123711	SINEA1	1
REF-17463	AACCAGGATGTGGGTCAGAG	GTGCCCAAATACCTCGCTTA	chr6	154758569	154758882	SINEA1	1
REF-19992	TCCGTATCATTGAGCTGGTG	CCATTACCGTGACCACAGAG	chr8	115109014	115109310	SINEA2	1
REF-20001	TCACCCAGAAGCCAGAGGTA	AACCATCAATGTTTGGCAGA	chr8	115578351	115578634	SINEA1	1
REF-20281	CTGGAAGCCTTTTCTTTTGG	TGAAGGATGCTTGAGTCTTGAA	chr8	131535446	131535748	SINEA1	1
REF-21988	CACAGCTGCAGCGTAAGTCT	CATGCTGTAACGCCTCTCCT	chrUn_NW_018084979v1	1144127	1144444	SINEA2	1
REF-23048	CGCCACCCCCTAAGTATTTT	TTGATAGGGTGAGGTGCTGA	chrX	122729581	122729879	SINEA1	0
REF-5868	AGGCATCTTTCAAGGGCATT	TGAAGGTATGGCTGGGTCTT	chr13	156984954	156985256	SINEA1	1
REF-14037	TTTGCAGATCCAGGGTTTTC	ATCTACTTGGCTGCCCATTG	chr4	20091715	20091999	SINEA1	1
REF-15719	GCCTCCTGGAGACTCTTATGG	TTTCGTTATTTCCCCCAACA	chr5	70475024	70475321	SINEA2	1
REF-2729	TGAAGGCATCACATTTCAGC	CCCCATTGAGGATTATATTTGC	chr10	50274049	50274375	SINEA1	0
REF-3274	ACACCAGGCAGTGCACAATA	TTCCAGGTACCATCAGTGGA	chr11	18817703	18818018	SINEA1	1
REF-6611	TGTACATTCAGGCCCTTTCC	GTTCCGATTTGACCCCTAGC	chr14	11578332	11578638	SINEA3	1
REF-8714	AACCTTCCCAAGGATTCCAA	TTGAACCCACACACAACCTC	chr15	125499722	125500031	SINEA1	1
REF-9935	TTCTCTCTGAGCCAGCTATGG	TTAGCATTGCCATCAGACCA	chr17	15983917	15984215	SINEA1	1
REF-12472	AACCAGGAAGAGCAAAGCAA	TCAGGCTCGTTAGTGCTGAG	chr2	147820563	147820865	SINEA1	1
REF-13364	CGTCCTTTAAGCCCCTTCTT	CTGGCCCATGAAGGTTATGT	chr3	102960279	102960537	SINEA2	1
REF-15186	CTATTGCTGTGGCTGTGGTG	CAAATGGGCAGTGAACACAC	chr5	13074287	13074588	SINEA1	0
REF-17003	AGGACGCAGGGTGTAGAGG	CAGGGAGTTAGGCTGGTACG	chr6	99926309	99926606	SINEA1	1
REF-17646	ACACAGCAATCAATGACCAA	CACAAAACCCCTCATGTCACT	chr6	168103018	168103305	SINEA3	1
REF-18901	AAAGCACAGTACACCCTTGGA	CAAAACCAAGTTGAGGCTCTG	chr7	114917034	114917325	SINEA1	1
REF-19764	TGAGTTGGAAGCCTCAAATG	TGCTTTGTATTATCACAGGAATGA	chr8	93363042	93363342	SINEA2	1
REF-19789	CCATGAAGTTTTGGGGTGTT	GGATGGAGGGAAGTACGTAGG	chr8	96528657	96528989	SINEA1	1
REF-19807	GGCCAGACTGAAATCTGGAAT	TGTGCCTTCTCATGTGGAAA	chr8	98986775	98987055	SINEA1	1
REF-19833	TCAGATTCATTTCCGCTGTG	TTCTCCAACAATGGATTCAGG	chr8	101428762	101429050	SINEA1	1
REF-19889	TTGCGTTGTTCATCGTCTAAC	TGAAAGGAGGAATAAAGCCAAT	chr8	107889461	107889764	SINEA1	1
REF-21575	GCTCCTTGACATCAGTCTTGG	TTCTTGGCCGTCTGAGCTAT	chr9	121254234	121254550	SINEA2	0
REF-21788	TTGAGAACCATCTGTGCTACG	TTCCCTCTGGGGAAGAGAAG	chr9	131898482	131898780	SINEA1	1
							1:polymorphic
							0:non-polymorphic

## Sheet: primers for seleted RIPs
PCR primers for the 230 randomly selected SINE RIPs
Primer name	Primer F	Primer R	Chr	Start	End	SINE type	PCR result
REF-762	ATTTTGGGAGTTCCCGTCGT	TGAATGATGTCCCATGTTCAA	CM017483.1	24700262	24700761	SINEA1	3
REF-2302	TTCTGGGACCTCCTCTTCCT	TAGGAAGCTTGGGAAGCAAA	CM017492.1	63525888	63526441	SINEA2	1
REF-2848	TCCAACAGAGAGGGTTCTGG	TATGTCACTGGGCAAAGCAA	CM017492.1	31626137	31626686	SINEA1	1
REF-3045	GTTACCAAAGGGGCAAGGAT	GCTCCCATTTGACCCCTAGT	CM017493.1	1536015	1536550	SINEA2	3
REF-3248	GGGCACTCCCTAGTCTCTCC	GGAGTTTTAAGAGGCCAGAGC	CM017493.1	17452028	17452604	SINEA1	1
REF-3826	CAGTCCCAGCTGTGTGCTAA	ATTCCTTCACCCTCCCTGTC	CM017493.1	68725078	68725593	SINEA2	0
REF-4060	ACTGGGCTGTCTGCTGTCTT	CGGCACTCAGAAAATGGAAC	CM017494.1	9060035	9060582	SINEA3	1
REF-4386	TCCATCTGAGAGCACAGCAG	GAAGCTCAGGGGAAAAGGTC	CM017494.1	52536323	52536858	SINEA1	1
REF-4588	CACTGAGCCACAACGAGAAC	CTCCTCGCATTTCCCAAATA	CM017494.1	36115093	36115634	SINEA1	3
REF-5299	CACATGTGGCAAATTCAAGC	GGCCTGTAAGACCCAGCAT	CM017495.1	37743896	37744398	SINEA1	1
REF-6192	TGGGCCTCTGTTCTTCCTTA	TGGTGGTTTCCTGAACCTAGA	CM017495.1	205543528	205544080	SINEA2	1
REF-6710	TGGCATTTCCCTTACCACTC	CCAGGTTCAAAGAAGGCAAG	CM017496.1	123387659	123388210	SINEA1	1
REF-7168	TTTGGGCTTTCTTTCCACTG	CAGCAAGTACATGCAAAATGTG	CM017496.1	47984545	47985090	SINEA1	1
REF-7916	GGGAGGGACAAAGAAGGAAT	AGCATCGTCTCAGTGTGTGG	CM017497.1	118383032	118383589	SINEA1	1
REF-8930	GGCAACAGAAATTGCTTGGA	TCCTTTGCCAGCTCAAATCT	CM017498.1	24507328	24507898	SINEA1	1
REF-9785	TCCCTGCCTGTAAAAGATCAA	CAGGAATCGAACCTGCATCT	CM017499.1	7242963	7243525	SINEA1	3
REF-9923	CAGCAACTATGCACATTGGAA	TGGCCTACACCACAGCTACA	CM017499.1	15306169	15306714	SINEA1	3
REF-13524	CCAACTGCTCCAATTTCTGG	CTGGGCCAGGAATCTAACCT	CM017485.1	117076627	117077129	SINEA1	3
REF-14030	ATTCCACACAATTTCGCACA	CGGCCCTTATAACAACTTGC	CM017486.1	19725270	19725822	SINEA1	0
REF-14709	ATCTGTGTCTGGGGAGGAGA	ACTGGGTGAGGGAGGTGTT	CM017486.1	74425421	74425959	SINEA2	1
REF-14865	GCTGAGTCCTGGCTCAACAT	TGCATAAATGATCTGGGGGTA	CM017486.1	96972537	96973081	SINEA1	1
REF-15474	ACAAGAGGGCATCAACCTGA	CTTGCAGCAATTTAGGAAAGC	CM017487.1	39851307	39851846	SINEA1	1
REF-17690	GTTTGGATGTGGAGGGAGTG	GCATCAAGCAGATGACGAGA	CM017489.1	55836035	55836596	SINEA1	1
REF-19145	TGATGAGACATCTTTTGCCATC	TGCAAGTGTCATTTGGATTCAT	CM017490.1	97605805	97606357	SINEA2	1
REF-21631	GGCAGATCAGTCACCATCAA	GTCAAATGCTCCCATTCCTG	CM017491.1	19777375	19777907	SINEA1	1
REF-21756	GTGCAAAGATAGCCCACAGG	CAGATCCGAGTCCCAGTTGT	CM017491.1	8685318	8685851	SINEA2	1
REF-10932	GCTACAGCTCCGATTCAACC	CCATGTGCCATAGATGCAGT	CM017500.1	41735894	41736453	SINEA3	3
REF-14850	TGGCATACTCAAAAAGGACCA	AGATCCCTGGATTCACATTCA	CM017486.1	97601808	97602374	SINEA1	1
REF-21390	AGGTTGATTTTGTGGCAAAGA	CAAGGGAACCCTCATAAGACT	CM017491.1	39905080	39905599	SINEA1	1
REF-241	GTTGGCCTCACTGAATAGGG	TTCCCACAAATCTCCAACAAG	LUXT01023058.1	307393	307943	SINEA1	1
REF-288	CCAACAGGTGTGAGGTGATG	AAGTGGCTGCATGGGTAAAC	LUXT01047537.1	2697962	2698507	SINEA1	1
REF-888	GAATACCCAAAATGGCCAAA	TTTGTCATTACAACACCCTTGTG	LUXT01064531.1	892976	893525	SINEA1	1
REF-1661	TGCACAATGAACAATGCAGA	CATGAAAATCATGCAGGAGAA	LUXT01020775.1	183643	184145	SINEA1	1
REF-2128	GGATAACCCCAGTCTGGTCA	TTGTGCTCAAGAGAGGAGGAA	LUXT01001439.1	1083903	1084454	SINEA1	1
REF-2544	CTGGCATTGCTGAAGTTGTG	CCCCTGTGATTTCTTTGGAA	LUXT01022780.1	258923	259453	SINEA1	1
REF-3444	TCAGAATTGTGACTGAAAAATGG	AAGCCTCACTTGAAGGATGA	LUXT01034425.1	864693	865220	SINEA2	1
REF-3560	GTTGGCACCTTCCTGTCACT	TCTGTTCCCATCACCCTTTC	LUXT01009382.1	3226966	3227521	SINEA1	1
REF-4265	GTTCTTCTGGCCCCAATTTT	CGTGGGTTTGTGAACATGAA	LUXT01085568.1	2730895	2731429	SINEA1	1
REF-5486	GATTTGGGTCAAAGCCAGAC	AGGGCCCTAACCACCTTACA	LUXT01078000.1	481539	482088	SINEA1	1
REF-6537	GGGTGATCAGCGAGTCTTGT	CTTTGGTCTCAGGGGAAACA	LUXT01006192.1	26494	27041	SINEA2	1
REF-6672	GGAGGATGTGGCAGGTCTTA	TTTGTTCTCATGGGGGAGAG	LUXT01005908.1	2221856	2222394	SINEA1	1
REF-7922	GCCAAAAAGCAATTCTGGAG	TGTGTGTGTTGGTCAGCTTG	LUXT01030044.1	628693	629235	SINEA1	1
REF-8500	CCATCTCACAGACCCCAAAA	TGGGTCCTTAATCTGCTGGA	LUXT01033814.1	763241	763820	SINEA1	1
REF-9300	TTTGTGATAAGGCACACAATTT	TGTTCAGTGAAGGAGCGAAA	LUXT01083751.1	2236068	2236659	SINEA1	1
REF-10542	TCTCCCAGGACACCAAACTT	GCGTCCAGATGAGTGATTGA	LUXT01053839.1	119853	120398	SINEA1	1
REF-10873	TCACTTTGCCGTACACTTGAA	CAGCCTGAGACCAACTGAAA	LUXT01093069.1	1965636	1966193	SINEA1	1
REF-13191	GGGAGCAAAGCAGAGTGTTC	GCACAGAAAGACCCTCAAGC	LUXT01054493.1	2399375	2399923	SINEA1	1
REF-17169	CCACTAGGGCAAATGGAGAG	GGCATTAGGGCTGACAAGAC	LUXT01090632.1	4943462	4944019	SINEA1	1
REF-20015	TGGAAGCAACCTAAATGTCCA	GTGGTCCATCCTTAGCATCC	LUXT01011717.1	1591837	1592397	SINEA1	0
REF-20111	TCAGGGAAACTGTGTGAGCA	CCCTTTAATGCTCGGTTTTG	LUXT01051616.1	1732285	1732819	SINEA1	1
REF-20282	AGGATTCATTGCCACTGAGC	GCACGTGCATTTGAAAAAGA	LUXT01013616.1	1630276	1630834	SINEA1	0
REF-20403	TGCCCTTAGAGTAACCCTCTCA	GGCCCTAGAAAAGGCAAAAA	LUXT01020179.1	1254665	1255207	SINEA2	3
REF-20594	GAAGAGAAGCCAGAGACCAGAA	CTGGATGGGATGGTGAAAAT	LUXT01062910.1	112545	113089	SINEA1	1
REF-21555	GCTGAAGGACCTCTGGTTGT	TGCTGGCAAGGATGTACAGA	LUXT01094455.1	1538255	1538809	SINEA1	1
REF-22249	GGGAAGGGAGGAAATGAGAA	GGTGTCCCCTTCCACAGATA	LUXT01011195.1	1496723	1497276	SINEA1	1
REF-2822	TGGAGAATGTATCTTCCCAGAGA	CCTTCCTTTTATGGTTTTTGACA	LUXT01067233.1	348946	349501	SINEA1	3
REF-3750	GGGGGTGTAGCTCAGTGGTA	CTTTTTGGAGGAGTGCCGTA	LUXT01033935.1	444320	444882	SINEA1	3
REF-4935	GCCCATGAGAAAATTCAAGC	ACAGCACAGGGAAATGTGTG	LUXT01010846.1	2259740	2260281	SINEA1	1
REF-4302	GAAATAGAGGCATCTTTAAGCCA	CCTCATACCCAAGTAGCCTTT	LUXT01037149.1	571591	572003	SINEA2	1
REF-740	TCATGTAGCAAGGTTGCAGAA	ACCACACTGTTTCCCCAAGT	LUXX01000856.1	916266	916809	SINEA1	1
REF-864	GCTGAGGTGCAAGCTGTAAA	CTGTTTCCATGTCTCCCATTC	LUXX01059432.1	95600	96149	SINEA1	1
REF-2140	CTGCTCTGTGCTGGAGATCA	TATTCACCTCCACCCCCTCT	LUXX01022546.1	2377528	2378068	SINEA2	1
REF-2550	CCCGTTTGTTTTTCTCTTCG	GAACCTGGGAGCTTCATTCA	LUXX01081985.1	3587167	3587716	SINEA1	1
REF-2743	TGAAGACAAGAACGCCAGAA	CGGATTTCTCAGTTTCCTTCC	LUXX01072782.1	831358	831929	SINEA2	1
REF-3058	TCCTGGGGAGCTTTTTCTTT	TCCCACTTTTACTGCTATTCCA	LUXX01051290.1	3035223	3035766	SINEA1	1
REF-3952	GGCCTGGAATTAACCCTATGA	TCTAATTTTTCCGCGTTGCT	LUXX01065485.1	118783	119336	SINEA1	1
REF-5527	GCCTTGCATGACAAACCTTC	TGCCAAAGAGGAGAAAGAAAA	LUXX01032835.1	2027513	2028107	SINEA2	0
REF-6184	GAAGGCTGAAAATGGGTCCT	GGGGAAATTCTGAAGAGAAAAA	LUXX01000674.1	730568	731125	SINEA1	0
REF-6936	CACCACCCATCAGGTAGCTT	GCAGGTAAACCCTTCAGCAG	LUXX01005759.1	34087	34639	SINEA1	1
REF-7498	CCCCCTCCAACTTGATACTTT	GGACAGGTAGGAGGGTGTGA	LUXX01073386.1	22580	23137	SINEA3	1
REF-8735	AGGCTGGAGAGATCCAAGGT	GAGTGTGTTCCCATGGTCCT	LUXX01055093.1	1199051	1199605	SINEA3	1
REF-8950	TGAGGCAAAGAAATGGGCTA	GGGTCCACAACTGCATGAAT	LUXX01046999.1	1380569	1381112	SINEA1	1
REF-9621	CAACCCAGCCAAGAAAAAGA	CATTCCCTACCATGCTCACA	LUXX01034126.1	5504193	5504703	SINEA1	1
REF-10132	ACCGCTTTGTTCCTTCCTTT	ACCGACCATGTGGTTCATTA	LUXX01064152.1	787142	787691	SINEA1	1
REF-11380	GGAATGGAAATCAAGCAACG	AGTGAAAAGGGTGACCTCGAT	LUXX01018464.1	202249	202783	SINEA1	1
REF-12524	AAAACGCCGAGAGACATGAG	CCACATGGGTGTTTCACAAA	LUXX01037818.1	2354101	2354645	SINEA1	1
REF-13445	TCCTTATTCAACCCCCTTCC	ACTCTTGGAGACGTGGGAGA	LUXX01084869.1	4880887	4881436	SINEA2	1
REF-15754	AAATTGCAGTCTCCCTTCCA	CATCCTCTGGCCTTCTCAAT	LUXX01098375.1	163438	163985	SINEA1	1
REF-16384	CTGCTGTACGGAAAAGTGACC	CACTGCCAGTTTGAAATCACC	LUXX01075460.1	492372	492873	SINEA1	1
REF-16529	AAGTGCACCTATCACTTAACATCG	GACAGTCCACAGAATGGGAAA	LUXX01070294.1	29231	29781	SINEA1	1
REF-16563	AACATGCCCTCTCTCCAGAA	GGAAAGGCAGTAGGGGATGT	LUXX01081391.1	352501	353035	SINEA1	1
REF-17738	TGCAAAGGACTTGCACTCAG	ACATCCTTCCCAGCACTCAG	LUXX01100219.1	550603	551150	SINEA1	1
REF-17839	TCACTGTCTGCTCGTCCAAG	CCAAAAAGGTGACCTGGAAA	LUXX01093255.1	2590438	2590998	SINEA2	1
REF-18221	CCTGCTGAGTCACAACGAGA	AGGACACATCCCTCCATCAG	LUXX01062172.1	3007724	3008263	SINEA3	1
REF-18894	TTTCCCCCATGGTTCAGTAA	ATGTCACCATTAGGGGAAGC	LUXX01011673.1	1272425	1272927	SINEA1	1
REF-19573	TTGAATTTGGGAAATTGTGGA	GCAAATCATCGTTTGTCAACT	LUXX01075448.1	223965	224521	SINEA1	1
REF-20158	TCCCTTAGAATCTTTCCTGCAA	AATGGGCTGGATCAGAGTGA	LUXX01048344.1	581949	582501	SINEA1	1
REF-21686	GATTAAACCCAGCCTGTCCA	TTTGGGTTGTGAACAAACACT	LUXX01058647.1	2040421	2040959	SINEA1	1
REF-21920	TTTGCTAGCTTGGTGTTTTGAA	TATGCAGAGTCGGGTGAGTG	LUXX01038740.1	4765612	4766162	SINEA1	1
REF-438	TGCAGACAGATAGCCTTGGT	CGCAATTTTGGAAACTCTTG	LUXQ01057995.1	202472	202979	SINEA1	1
REF-1103	CTGCCTGTGACCTGACCTTA	AGGTTTATTGCAGGGCTGTG	LUXQ01107149.1	697049	697603	SINEA2	1
REF-2357	TTCTAGCTCAGCCACGTCCT	TGGCTATTGTCAGTCGTGCT	LUXQ01061811.1	50508	51059	SINEA1	1
REF-2704	CAGAGAGCTTGCATCCCAAT	TTGGTCTGTTTTATGGGGCTA	LUXQ01048815.1	581415	581959	SINEA1	1
REF-3227	TGGTCAAGTTGCTGACCAAG	ATGCCATGAGTGTGGACAAA	LUXQ01009298.1	199099	199623	SINEA1	1
REF-3929	TGGAAAGAGGATGATTGTGTTG	CTGGAGGCTACGTGAATGGT	LUXQ01088004.1	238882	239437	SINEA1	1
REF-5401	TGCATTTTCCAGGTTATTAGGC	GCAAAAGAGGCATTCAGAGG	LUXQ01015127.1	57131	57679	SINEA1	1
REF-6135	GGGTTTTTAGGTTTAACGTTCC	TGTGAGAAGTAAATGGAATGACG	LUXQ01132532.1	1659624	1660158	SINEA1	1
REF-6604	CTCAGAGGGAGCACAAGGAC	GAAGCTTGCAAAAGTCAGTGG	LUXQ01078218.1	2021293	2021829	SINEA1	1
REF-6960	GCCCAGAGCTTGACTGAAAC	GCGCTCTCAGCTCTCTCTTC	LUXQ01079839.1	1213294	1213837	SINEA1	1
REF-9332	CTCATATGGGAGCCGTGTTT	CCCACACTGCCTCTCTCATT	LUXQ01094719.1	412711	413261	SINEA1	1
REF-9810	CAGCAATCAGACTCCTGCAC	TTTTCTTCTTTGAACCACACCA	LUXQ01052764.1	89603	90109	SINEA1	1
REF-10526	CAAGGAGCACGAGAAATGGT	CTATCTTCAGCCCCATCCTG	LUXQ01093412.1	1410633	1411193	SINEA1	1
REF-12255	CAGAGGTGTGCATGGTTGTT	CATCAAACACCTCTCCTTCCTT	LUXQ01133007.1	746383	746929	SINEA3	1
REF-12566	CAGATGGTCCGAGACAAGGT	ATGCTTGGTGCAGGGTACAT	LUXQ01021290.1	1533815	1534364	SINEA3	1
REF-12894	TGCCTCTTCTTCCTCCCTTT	AGGGTTAAGTTCAGCGACAA	LUXQ01020549.1	3109077	3109612	SINEA1	1
REF-14050	GCTAAGGGAAACTGCTCTTCC	GCACCAGCCTCTCTCAGTCT	LUXQ01081392.1	873494	874047	SINEA1	1
REF-15227	GGGTGGCCGAAATAGAAAA	CACAGGTGCAGCCATCTAAA	LUXQ01032977.1	1099711	1100285	SINEA1	1
REF-16218	TCCCACTGGTGGTGTAGATG	CAAACTAACATCCGGGTTGC	LUXQ01100451.1	340708	341248	SINEA1	1
REF-16543	TGCTCTTCAGCCTTTCCTTG	CATTCAGGCCTCTGCTTTCT	LUXQ01013221.1	88744	89257	SINEA1	1
REF-19488	CAGCTCTGATTCAGCCCCTA	CCCATTTCAAACACCCAAAG	LUXQ01080848.1	187102	187655	SINEA1	3
REF-20929	TTGAAAGAACTGGTCGCAAA	GGGGGAAAATGTGTTGCTAA	LUXQ01081195.1	1590086	1590633	SINEA1	1
REF-22868	TTGCTTGTGTTTTTGGTGGA	GTGCCCTCCTGATCTCATCT	LUXQ01013005.1	1946030	1946558	SINEA3	1
REF-3342	CAAGTGGGAAAAGCTCCTGA	TCTTCCTCAAAGAAGAAATGCTG	LUXQ01117746.1	177395	177914	SINEA2	3
REF-11019	CAGTTCTCGTCCCTTTGACC	GAGGGCATTCGATGCTTTAG	LUXQ01097764.1	358782	359325	SINEA1	1
REF-21593	TGGAAAATGGAGCACTGTTG	AGAAGAATGGGCCACATGAC	LUXQ01083417.1	354520	355075	SINEA2	1
REF-22047	GGTAACACACGAGGCAGACA	TCCATGTCCTAGTGGCCTTT	LUXQ01053041.1	786965	787524	SINEA1	1
DR-3847	AAAAAGCAATGGGTGAGCAT	TCCTGTGGACTTTTCCCTGT	chr1	101040032	101040575	SINEA1	1
DR-9616	ACGGGAACTCCTGTGCATTA	CACAACATGGATGGAGCTTG	chr1	248464384	248464934	SINEA1	1
DR-10563	TCAATGTGAGCCCAGTCAAA	TTATATGGGGCATTGCCATT	chr1	270708327	270708867	SINEA1	1
DR-14206	TGTGACTTTTGGCAATATCTTCA	CCCAAAACTCCTTATCTGTGC	chr11	11361218	11361739	SINEA1	0
DR-14263	GCCTTTGCCGTTCTCAGTAT	CAAAGGACTCCACCTTGCAG	chr11	12392399	12392945	SINEA1	1
DR-16732	CCATGGCTGAGCATGATTTA	AGAGGATGACAATGGCCAAG	chr11	71108277	71108805	SINEA2	1
DR-17388	TTCATTAGGCAGGCTTCATT	TTGGCATTTGATTTTTGCTG	chr12	11946440	11946997	SINEA1	1
DR-19957	AAGTGCAAAAAGCAGAGTGG	ACTCCTCCCTCCTTTTCCTG	chr12	51536898	51537438	SINEA1	1
DR-25281	CTTTCTCCATCCCTGCATGT	CACCTCCCTAGCAACCTGAG	chr13	129182686	129183230	SINEA1	1
DR-25723	CCCTTCTTCACCACTTCAGC	TCCAATTCCCTAAGCAGAGC	chr13	138154177	138154712	SINEA2	1
DR-33129	TTTAACCTCTCTGAGCCACAA	GTGTAGCGCCCCACTGATT	chr14	110574897	110575435	SINEA2	1
DR-34490	TGAAGCTACCAAGGCAGACA	AGAGAGTGCAGTGTGGGACA	chr15	6673615	6674172	SINEA2	1
DR-38756	CGTAAAGGTCTCCTGCTCCA	TGGGCATTGGTGGAATACTT	chr15	121115574	121116123	SINEA1	1
DR-39507	AGCCATGTTGCTTTCCATTC	GACCACATTTTGGCTGGTTT	chr16	2783989	2784521	SINEA1	1
DR-39888	GACCCCTATCCTGGGAACTC	GCATGTCTTGATGAAAACCAA	chr16	13285738	13286297	SINEA1	1
DR-45257	TTATCTGTGCTGCGCTTCAA	GTGTCACATTCCCTGTGCTG	chr18	3882826	3883357	SINEA1	1
DR-46113	TACATGTCCATCTGCCCTTG	ATGTCATCAGCGTGACCAAA	chr18	20758946	20759501	SINEA2	1
DR-52445	CAATGTTGTGACAATTTCTGCTG	GCACTGATCGGCTCCCTTT	chr2	113313916	113314415	SINEA1	1
DR-61375	GAGCCACGATGGGAATTCTA	TAGGGAGGGGCTTATTTTCC	chr4	41739956	41740519	SINEA1	1
DR-74939	CATGGTGCGTAGTCAGATTTGT	TGTGGTGGGCTAGAATCAGA	chr6	95671735	95672272	SINEA1	1
DR-88141	CCCTCACTTCTTTGGCTTCA	CGCCACTGAAGGAAGATTCA	chr8	124134633	124135195	SINEA1	1
DR-88257	CGCCAATTCTCAAATGCCTA	AACAGCCTTTTTGAGAGCACA	chr8	127891147	127891702	SINEA1	1
DR-88575	TTGCAAAAGGCAGACAAAGA	GTTTCATTGAGGGCTGGCTA	chr8	134402280	134402796	SINEA3	1
DR-90238	TGCATCGCAAAAATAACAGG	CTGTGTGGGTGGTAGGTGTG	chr9	34784521	34785044	SINEA1	1
DR-97959	GGAAGGGCAACAAGACACAT	CACCACTCTCCATCTCCAGAA	chrX	18066525	18067100	SINEA1	1
DR-98591	CCCTAAAACTTAGGTGAAAACAGC	AGGGAGGTCCCTTACCAATG	chrX	34267161	34267685	SINEA1	1
DR-99217	TGCATAGAAGAACCAGAAAGAAAA	TCCCTAGTGTTCTTTTGCCATT	chrX	48235732	48236281	SINEA3	3
DR-99554	TTCCTTTGCGATTTCTGCTT	CATTCCTCTGAAGGGCACAT	chrX	57035619	57036142	SINEA1	1
DR-10662	ATACAGTGGCAATGGCAGGT	GGGGGAGCATTTTTCTCTTC	chr1	272693141	272693690	SINEA1	1
DR-12714	CATCACATTGAAGACGCGATA	TATGGGGATGGGACTCAAGA	chr10	45782927	45783467	SINEA1	1
DR-12842	CACAAGGAACAGCCAAAGAA	GGGGGATAGCTGGATGATTT	chr10	48635283	48635862	SINEA1	1
DR-13424	TGGTGACAAACCTGACACAGA	CAACTGTATTTCCTGCATCCAT	chr10	62048118	62048676	SINEA1	1
DR-16426	CATGTCCGCATTTCTGTCTG	TGGTAGTGTTTTGCCCCATT	chr11	64776291	64776829	SINEA1	1
DR-17097	GACTCCCTCCCAAGCATAGA	CGGCAGGAACTCCTAACAGA	chr12	3876908	3877448	SINEA1	1
DR-19274	TCTGAAGCAGCCTGGTTTTT	GGTGAGGGGATTCAAAAGAA	chr12	42276238	42276779	SINEA3	1
DR-19688	GGGAAGCACAGGTCAGTTTT	TCCGCCAAGTAATCAAGGTC	chr12	47338970	47339516	SINEA1	1
DR-26744	GGGACTGGCTTAGCACAGAG	AAGTGCAGCAGCACAGAGTG	chr13	167217452	167218008	SINEA1	1
DR-26952	TGTGTTGACAGCTCCCTTTG	AGCATATTGCTAGCCCAGGA	chr13	174324009	174324527	SINEA1	1
DR-28291	AAATGGGAATGGATCCACAA	TAACAGCGTGGCATTGAGTC	chr14	2876894	2877433	SINEA1	1
DR-39224	TCAGCATCAGACTCCACAGG	CCCAACTCCACAGGGATAGA	chr15	132469043	132469584	SINEA1	1
DR-46477	TTCTTAACCTCGTTTTTCTGTTG	AAGCCACAAGGTATTAAGAGCA	chr18	31787283	31787795	SINEA2	1
DR-48058	TGGCATTGCACGTAGGTAAG	CCAGTCCACACAACCAAAAA	chr2	12165401	12165952	SINEA1	1
DR-51586	CCTGGGTTCAATCACTGGTC	TCATGGCAACGTCAGATCAT	chr2	88038557	88039109	SINEA1	1
DR-55385	GACAGGCAAAGAGACCAAGG	CTGCCAAATCCAATGTTGTG	chr3	24359144	24359650	SINEA1	1
DR-55447	GCACGGGGATGTTACTTTGT	AAGTGACCTGCCACCTTCAG	chr3	25809696	25810254	SINEA1	1
DR-62379	GGCTCGGGATCCCTTTATAC	TTCACAGCAATGCTCGATCT	chr4	65689210	65689756	SINEA1	0
DR-64063	CAAAGCAGGGCTGTAGGAAG	CCATGTCAGGACACATGAGG	chr4	100570660	100571230	SINEA2	1
DR-69168	ACCAAACTGGCAATGGGATA	AAAACAGCCACATTCGTGGT	chr5	79785306	79785844	SINEA1	1
DR-69822	CCAATGGTGGAGGTGATGAT	TCCACAAAATTCAGGAAGGAA	chr5	97382717	97383278	SINEA1	0
DR-70872	GCATCCTGCTTTGCCTAATG	GGAGAGAGGGGAGATTGGTT	chr6	18625073	18625622	SINEA1	1
DR-86213	GCAGGGAGGAGAGAGTGTCA	TGGCCTCCGACAATAGTCTT	chr8	71704330	71704900	SINEA1	1
DR-92394	TGCAGTTCACCTAGAGTTGGAG	TTCCAACACTGCCAGATTCA	chr9	85625201	85625720	SINEA1	1
DR-96003	TCCATCCATCCAATAAATCCA	TGGGACTGAATTGGGTCATC	chrUn_NW_018085097v1	49220	49766	SINEA1	3
DR-96540	TGCAAATCCAAACCACAATG	TGCATGTTTTCCTTCCTTTTG	chrUn_NW_018085223v1	11532	12060	SINEA2	3
DR-101163	ATAACCCGCATTCTTTCCTG	CAGTGAGAATTCCCAATCCA	chrX	94624278	94624821	SINEA1	1
DR-102964	AGGCTCTGTGACCTGCATTT	AGTCTCTGCTCGGAACAAGG	chrY	19865200	19865736	SINEA3	3
DR-219	TCCTCTGAGAGCAACCCATT	TCATTGAAAACGCAAGTTGG	chr1	7071661	7072203	SINEA2	1
DR-4874	TTGCCTGGGTTTTCTATTGC	CCTGCTCTGGAGCCACATAC	chr1	123908325	123908869	SINEA1	1
DR-5626	TCAGGGGCATCTTTGGAATA	GGGAGTCTTTCTCACAGGTCA	chr1	140548406	140548984	SINEA1	1
DR-5880	GCACCTGGCTAGTGGAGTTT	AGGCCACAGTTGTTTTCCTG	chr1	148050810	148051372	SINEA1	1
DR-12425	GCCAGGTCAAGGAGTGCATA	TACCAGGGCTCCTGGGTTAC	chr10	39178986	39179503	SINEA1	1
DR-14328	TATTGAGGAGTTCCCGTCGT	CCCTAGAAAAGGCAAAAAGACA	chr11	13922876	13923378	SINEA1	3
DR-16472	TAGACCACGATGCTCTGTGC	TTAAAGCTCCCTCTTCCACA	chr11	65618559	65619098	SINEA1	1
DR-20686	GGTAATAGGGCTTGGGAAGG	AGTTCTCCCCGGTGTTTCTC	chr13	7505506	7506037	SINEA1	0
DR-24546	TGGGTTTATTTCTGGGCTCT	CGCCACAGTAGGAACTCCAG	chr13	109446069	109446665	SINEA2	3
DR-25969	GGGATGCTTGTTGACACAAA	TGACTGCGTCAAAGAACACA	chr13	145416598	145417152	SINEA2	1
DR-33924	ATTGTCACTGCTGTGGCTTG	AGCTTACGGCAACACCAGAT	chr14	129782184	129782737	SINEA1	3
DR-40599	TTATGGCCAAAGAAACTGCAT	CAAGCATTCCCTGCTCATTT	chr16	29927631	29928192	SINEA1	1
DR-41731	TGAGGTGTGGGTTCAATCCT	CACACCCCAGCTTAACCTTT	chr16	60048921	60049476	SINEA1	1
DR-41971	GTGTTTCACTGTTCCCAGCA	TGGCTTCAGATCCATTCCTT	chr16	66319660	66320207	SINEA1	0
DR-54945	CATGCCCTCGAAGCAATAAT	AACAAAGCAAACGGCAGAAT	chr3	17865702	17866248	SINEA1	1
DR-56735	GAGGCCTCACACTTCCTGAT	ACCAGTCCGATTTCAGTTTTT	chr3	55689857	55690372	SINEA1	1
DR-57825	GGCTGAATGATAGGGGCTAA	GTTGACCAGCACAGCTCAGA	chr3	80479307	80479851	SINEA1	3
DR-69205	AGCACAGCCATGGAGTCATT	AGAGCTCTGCCCAGGAAAGT	chr5	80752239	80752790	SINEA1	1
DR-71129	CTGCAATTGTACGCCAGAGA	AGATGCTGATGCTGAGCAAA	chr6	24088737	24089276	SINEA1	1
DR-76291	CAGTCTTCTAGCCATCCGTTG	TGACTGCAAGTGCAAAGGTC	chr6	129302635	129303188	SINEA1	0
DR-90133	GCAAGTCTTTGGCTAGCAACT	TTCAATGTGATTCAGTTGGAGAA	chr9	32555022	32555571	SINEA2	1
DR-90806	TGTGTGACTGGGTCACCTTG	TCCCCAGACATCCTTATTGC	chr9	47134055	47134597	SINEA2	1
DR-95225	CAAAGGTATGCTCCCATTAAAAA	CCCTGACCCAAGTGAGTCTT	chrUn_NW_018084954v1	14131	14695	SINEA1	3
DR-95609	CAGCAAGCTTTTATGTTTTTAAGG	TCCTTGACAGTTTTGGCTGTT	chrUn_NW_018084995v1	66112	66686	SINEA1	3
DR-95747	CTGGGTCATTTTGATGTACTGC	TGCAATAAAGCATGTGGGTCT	chrUn_NW_018085029v1	14761	15265	SINEA1	1
DR-96710	CCTCCTCCATTCCCATAGGT	ACAATGGGAACTCCCCCTAC	chrUn_NW_018085250v1	73031	73582	SINEA1	1
DR-97043	CCCTTCTTACCACAGTTCAAAAA	TCTGACCAGAAAATGTCAGCA	chrUn_NW_018085352v1	5447	5978	SINEA1	1
DR-102905	TCTACCCTGGGCAAACTCCT	TGATGTCACAGGCTGGGTAA	chrY	9151614	9152157	SINEA1	3
DR-103038	CAAGACATGGATGCCTACACTC	ATCTTGTTCCCTGCAACCAT	chrY	40755996	40756524	SINEA1	3
DR-103060	TGCAGCATCATGATTTGTGA	GGAGTGGAGAATCTGGGACA	chrY_NW_018084778v1_random	480739	481316	SINEA1	3
DR-889	TTGACTGTCAGAACCCTTCG	AAGCCCAGGTGTCTGATGAC	chr1	22536643	22537202	SINEA1	1
DR-892	TGCCACTTCTGACTTTCAAGA	AAAGCATTCCACGCAGATTT	chr1	22576024	22576537	SINEA1	1
DR-3016	TTACCCATCCCTGATCAACC	ATCAGGCCTCAGAGAAGGTG	chr1	76448033	76448569	SINEA2	1
DR-10098	CTGTGGCATATCCCAATGTG	TGTCAACTGGTCAGGCTTGT	chr1	261109927	261110484	SINEA1	1
DR-11369	TGTCAAGGTCAGCAATGTCA	CCCAGGTACTCCCACAAAGA	chr10	16806425	16806986	SINEA1	1
DR-12064	ATTTCCACCTTGTGGCTGTC	GTGCATTGCTGGTGGATCTT	chr10	31215874	31216422	SINEA1	1
DR-14042	GTTCCCTCCTTACCCTGCTC	GTGAGTGTGGTGAGCGTGAC	chr11	7772581	7773118	SINEA3	1
DR-16385	AGGAGCCCAACACACAGAAG	AAGACACATGTCCAGGCAAA	chr11	63974175	63974720	SINEA2	1
DR-16414	CACAGGCAGAGAAGGTCCAT	TTGTTTGTTAGAGCTTTCCCTTC	chr11	64484805	64485332	SINEA3	1
DR-17063	AATTGCGCGTGTTACATTCA	AAGAGCAAGATTCGGAAGCA	chr12	3153043	3153572	SINEA1	1
DR-27602	CAGCAACTGCCTTTCACTCA	TGGATAGAGTTTGGGGTCCA	chr13	194127800	194128343	SINEA1	1
DR-34708	TGGCATCCTGATGTGAAAAA	ATTTCCACTGCGCCAAATAC	chr15	15252917	15253502	SINEA1	1
DR-39524	ACAGAGGATTCGTGGGACTG	TTGATTGGGAAGCAAAGCTC	chr16	3366093	3366628	SINEA1	1
DR-41151	AGCAAAAAGGACAACACCAA	GAAGGCCAAATGAGGTCGTA	chr16	43941724	43942275	SINEA1	1
DR-41962	TGCTCTTTGAATGATGCTGGT	TTCCCACATACGATGCTTGA	chr16	66107709	66108306	SINEA1	1
DR-42605	AATGCACACACCCTCTCTCC	TGAAGAGCACAAAAATGCAAA	chr17	6256306	6256881	SINEA2	1
DR-48351	AACTTGCCCAAGGTCAGATG	TGAGGCTGAGAAAGCCAAAT	chr2	17636075	17636621	SINEA2	1
DR-53665	TAGGTATGCTGGCAGGCTTT	TCTTTTGTAGTTGCCAAACGAA	chr2	141257872	141258416	SINEA1	1
DR-65229	CCTAGGCTCTTCCCAAATCC	CCAAAGACGGAAGTCTCGTT	chr4	126899758	126900308	SINEA2	1
DR-67028	CTGAGCCACAAAGGGAACTC	GTGGAGCTTCCATAGCAACC	chr5	34393486	34394030	SINEA2	3
DR-68331	TGGCCCAACATTGTAAATCA	TGTGAAGCTCACCTCTGCAC	chr5	63228771	63229308	SINEA1	1
DR-69303	GGGGGAAAAACAGATGTGAA	TGTCCTCAAAAGGATGCTGA	chr5	82857840	82858395	SINEA1	0
DR-81661	AGCCTGTGATGCCTTTCCTA	TCCATCTCATCCCACCTAGC	chr7	77285268	77285826	SINEA1	1
DR-93908	TCATTCAGGTTTGGCCAGTT	TCAAGAGGAAACTGCAGACAAA	chr9	121993708	121994233	SINEA2	3
DR-95933	ATGTCAGAGGGAGGCCAAAT	GCCTCCTTCAAGAAAATTCG	chrUn_NW_018085086v1	136853	137363	SINEA1	3
DR-96582	CTCAGAAAGGGGAGGAAGGT	CACACTCAAACACATTCCCTTG	chrUn_NW_018085232v1	18956	19504	SINEA3	0
DR-100731	GTAAGGGAGGTGTGCCTCAA	ATCAGCCTTTGGACTGGATG	chrX	86815284	86815823	SINEA2	1
DR-102963	TGCCCTCAAGGAAAAATGTC	GCTTGGATCATGGCATTAAGA	chrY	19664725	19665298	SINEA2	3
							1:polymorphic
							0:non-polymorphic
							3:uncertain

## Sheet: primers for population analysis
PCR primers of sixteen SINE RIPs from 16 chromosomes for population genetic analysis
Primer name	Primer sequence F	Primer sequence R	Chr	Start	End	SINE type
ESA1-98	GAGCATTGCACCTGCACTTA	CACTTCTTGCAAAACACTGTAGG	chr1	119154448	119155108	SINEA1
REF-11172	AGCTGAACTGGGTGTTTTTG	CACATCTGGTCCAGGATAGAC	chr2	8443537	8443836	SINEA1
REF-14902	GCCAATCTGAAAAGGCTACA	TACATTTGTTGCACCGACAC	chr4	122415857	122416162	SINEA1
DR-68328	TGCGCATGGAATATCAATTA	TTTGGTGTTCATTGGTGATG	chr5	63213287	63213842	SINEA1
REF-16266	TCCGCCCATCTGAATAATAA	GCATTACCTTTGGTGAGAGG	chr6	9549227	9549524	SINEA3
REF-17668	CCTTTGCCATTTCTCCAGTA	AGTTACAGACCCGGCTTACC	chr7	1569064	1569342	SINEA1
ESA2-58	GGAGCCTTTCTGTGTTTCCA	GAGCAAGAAGAGGGGAGGTAA	chr8	28073574	28074197	SINEA2
DR-93949	GAAGAATGAGAGCACCTCCA	AAAATGGCCTTTGTCCTCTT	chr9	122606755	122607292	SINEA2
ESA1-16	GTCCCCAAAACAGTGTGGAG	ACTCGGGGAACTTCCTTCAT	chr11	68768136	68768788	SINEA1
REF-3992	ATGTACCCTCCCCTCAAATC	TACCCCAAACACCAAAACAT	chr12	3226907	3227211	SINEA1
ESA1-25	GGTGCCCTACAATGCCTCTA	CCCTCTGTGACCTTGGAAAA	chr13	45743481	45744130	SINEA1
ESA2-18	AGTCCTGTGCTGGGAAGTTG	TTCCACTTTGCAGCATTTTG	chr14	107388631	107389282	SINEA2
ESA1-33	TCTGATAGGCGCTGGATCTT	GGCCCTGGAGCTTCTACAT	chr15	104894531	104895172	SINEA1
REF-9432	TGGCTGTAGGATTGTGACTG	TTGGTGAAAATCCAAAACCT	chr16	55338119	55338391	SINEA1
ESA1-42	TTGTCCAAGTGGTTTTGTGG	TGCCAAGTTCATCTTCAGGA	chr17	53364230	53364880	SINEA1
ESA1-43	CAATGCAATGCTGTGGAATC	ATAGACAAGGGAGGGGAGGA	chr18	37184460	37185105	SINEA1
