# Supplementary material for: SINE jumping contributes to large-scale polymorphisms in the pig genomes
Source: Mob DNA. 2021 Jun 28;12:17. doi: 10.1186/s13100-021-00246-y (PMC8240389; doi:10.1186/s13100-021-00246-y)
Supplement: Supplementary file 3 — Additional file 3: [file 13100_2021_246_MOESM3_ESM.xlsx]

## Sheet: Sheet1
SINE RIP alelle predicted in each genome by SINE RIP Screen protocol
REF	Bamei	Bama	Berkshire	Cross-bred	Ellegaard Gottingen minipig	Goettingen	Hampshire	Jinhua	Landrace	Large White	Meishan	Pietrain	Rongchang	Tibetan	Wuzhishan	Duroc	Genome number contain SINE RIP insertion allele	Genome number contain SINE RIP deletion allele	Polymorphic	Chr	Start	End	Strand	SINE subfamily
REF-2	-	+	-	-	-	-	-	-	-	-	-	-	+	-	-	-	2		2	chr1	905672	905673	-	SINEA1
REF-3	-	+	-	-	-	-	-	-	-	-	-	-	-	-	-	-	1		1	chr1	1361413	1361414	-	SINEA1
REF-9	-	+	-	-	-	+	+	-	-	-	-	-	-	-	-	-	3		3	chr1	2508391	2508392	-	SINEA1
REF-15	+	+	+	+	-	-	+	+	+	+	+	-	+	+	-	-	11		11	chr1	2883848	2883849	-	SINEA1
REF-16	+	+	-	-	+	-	+	+	-	+	-	-	+	-	-	-	7		7	chr1	2946256	2946257	-	SINEA1
REF-18	-	+	-	-	+	-	-	-	-	-	-	-	-	-	-	-	2		2	chr1	3280734	3280735	-	SINEA1
REF-19	-	+	-	-	-	-	-	-	-	-	-	-	-	-	-	-	1		1	chr1	3401477	3401478	+	SINEA1
REF-25	-	+	-	-	-	-	-	-	-	-	-	-	-	-	-	-	1		1	chr1	4225844	4225845	+	SINEA1
REF-29	-	+	-	-	-	-	-	-	-	-	+	-	-	+	+	-	4		4	chr1	5234196	5234197	-	SINEA1
REF-30	-	+	-	-	+	-	-	+	-	-	+	-	-	-	-	-	4		4	chr1	5264369	5264370	+	SINEA2
REF-34	-	+	-	-	-	-	-	-	-	-	+	+	-	+	-	-	4		4	chr1	5518044	5518045	-	SINEA1
REF-39	+	+	+	+	+	-	+	+	+	+	+	-	-	+	-	-	11		11	chr1	5671778	5671779	-	SINEA1
REF-44	-	+	-	-	-	-	-	-	-	-	-	-	+	-	-	-	2		2	chr1	6415172	6415173	-	SINEA1
REF-63	-	+	+	+	-	-	+	-	-	+	-	+	-	-	-	-	6		6	chr1	7191503	7191504	-	SINEA1
REF-65	-	+	-	-	-	-	-	+	-	-	-	-	+	-	+	-	4		4	chr1	7308920	7308921	-	SINEA1
REF-72	-	+	-	-	-	-	-	-	-	-	-	-	-	-	+	-	2		2	chr1	7581579	7581580	-	SINEA2
REF-73	-	+	-	-	+	-	-	-	-	-	-	-	-	+	+	-	4		4	chr1	7589068	7589069	-	SINEA1
REF-74	-	+	-	-	+	-	-	-	-	-	-	-	-	-	+	-	3		3	chr1	7668433	7668434	-	SINEA1
REF-76	-	+	-	-	-	-	+	-	-	-	-	-	-	-	+	-	3		3	chr1	7697738	7697739	+	SINEA2
REF-81	-	+	-	+	-	+	-	+	+	-	+	-	+	-	+	-	8		8	chr1	7851748	7851749	-	SINEA1
REF-82	-	+	-	-	-	-	-	-	-	-	+	-	-	-	-	-	2		2	chr1	7913692	7913693	-	SINEA2
REF-84	-	+	-	-	+	-	-	-	-	-	+	-	+	+	+	-	6		6	chr1	7992452	7992453	+	SINEA2
REF-85	-	+	-	-	-	+	-	+	-	-	+	-	-	+	+	-	6		6	chr1	8017949	8017950	-	SINEA1
REF-86	-	+	-	-	-	+	-	+	-	-	+	-	-	-	+	-	5		5	chr1	8031921	8031922	+	SINEA1
REF-89	-	+	-	-	-	-	-	-	-	-	-	-	-	-	-	-	1		1	chr1	8240344	8240345	-	SINEA1
REF-97	-	+	-	-	-	-	-	-	-	-	-	-	-	-	-	-	1		1	chr1	8541320	8541321	-	SINEA1
REF-109	-	+	-	-	-	-	-	-	-	-	-	-	-	-	-	-	1		1	chr1	9023424	9023425	+	SINEA1
REF-110	-	+	-	-	-	-	-	-	-	-	-	-	-	-	+	-	2		2	chr1	9134338	9134339	-	SINEA1
REF-117	-	+	-	-	+	-	-	-	-	-	-	-	-	-	-	-	2		2	chr1	9367431	9367432	-	SINEA1
REF-121	+	+	-	-	+	-	-	+	+	-	+	-	+	+	+	-	9		9	chr1	9483669	9483670	-	SINEA1
REF-126	-	+	-	-	+	-	-	-	-	+	+	-	+	+	-	-	6		6	chr1	9865445	9865446	-	SINEA1
REF-137	-	+	-	-	-	-	-	-	-	-	-	-	-	-	-	-	1		1	chr1	11168873	11168874	+	SINEA3
REF-138	-	+	-	-	-	-	-	-	-	-	-	-	-	-	-	-	1		1	chr1	11184831	11184832	+	SINEA1
REF-145	-	+	-	-	-	-	-	+	-	-	-	-	-	-	+	-	3		3	chr1	11880031	11880032	+	SINEA1
REF-147	-	+	+	-	+	-	+	+	-	+	-	+	-	-	+	-	8		8	chr1	12023716	12023717	-	SINEA1
REF-148	-	+	-	-	-	-	-	-	-	-	-	-	-	-	-	-	1		1	chr1	12061961	12061962	+	SINEA1
REF-149	-	+	-	-	-	-	-	-	-	-	-	-	-	-	-	-	1		1	chr1	12114926	12114927	+	SINEA2
REF-157	-	+	-	-	-	-	-	-	-	-	-	-	-	-	-	-	1		1	chr1	12260800	12260801	+	SINEA1
REF-159	-	+	-	-	+	-	-	-	+	-	-	-	-	+	-	-	4		4	chr1	12291862	12291863	-	SINEA1
REF-163	-	+	-	-	-	-	-	-	-	-	-	-	-	-	-	-	1		1	chr1	12401334	12401335	+	SINEA1
REF-168	+	+	-	+	-	-	-	+	-	-	-	-	-	+	+	-	6		6	chr1	12714866	12714867	+	SINEA1
REF-169	+	+	-	-	-	-	-	+	-	-	-	-	-	-	-	-	3		3	chr1	12732723	12732724	+	SINEA1
REF-170	+	+	-	+	+	-	-	+	-	-	+	-	+	-	+	-	8		8	chr1	12790222	12790223	-	SINEA2
REF-173	-	+	-	-	-	-	-	-	-	-	-	-	-	-	-	-	1		1	chr1	12989674	12989675	-	SINEA1
REF-186	+	+	-	+	+	-	-	+	-	-	+	-	+	-	+	-	8		8	chr1	13472048	13472049	+	SINEA1
REF-192	+	+	-	+	+	+	-	+	+	+	+	+	+	+	+	-	13		13	chr1	13585865	13585866	-	SINEA1
REF-204	-	+	-	-	-	-	-	-	-	+	-	-	+	-	-	-	3		3	chr1	14509203	14509204	+	SINEA1
REF-206	-	+	-	-	+	-	-	-	+	-	-	-	-	-	+	-	4		4	chr1	14595472	14595473	+	SINEA1
REF-209	-	+	-	-	-	-	-	-	-	-	-	-	-	+	+	-	3		3	chr1	14656746	14656747	-	SINEA1
REF-214	-	+	-	-	-	-	-	+	-	-	+	-	+	-	-	-	4		4	chr1	14737900	14737901	-	SINEA1
REF-225	-	+	-	-	+	-	-	-	-	-	-	-	-	-	-	-	2		2	chr1	14941172	14941173	+	SINEA1
REF-227	-	+	+	-	-	-	+	-	-	+	-	-	+	-	-	-	5		5	chr1	15055683	15055684	-	SINEA2
REF-229	-	+	-	-	-	-	-	-	+	+	-	-	+	+	-	-	5		5	chr1	15085013	15085014	-	SINEA1
REF-233	+	+	-	-	-	-	-	-	-	-	+	-	-	+	+	-	5		5	chr1	15165055	15165056	-	SINEA3
REF-234	-	+	-	-	-	-	-	-	-	-	-	-	-	-	+	-	2		2	chr1	15203025	15203026	+	SINEA3
REF-235	-	+	-	-	-	-	-	-	-	-	-	-	-	-	+	-	2		2	chr1	15238840	15238841	-	SINEA1
REF-237	-	+	-	-	-	-	-	-	-	-	-	-	-	-	+	-	2		2	chr1	15287285	15287286	+	SINEA1
REF-239	-	+	-	-	-	-	-	+	-	-	-	-	+	-	+	-	4		4	chr1	15321660	15321661	-	SINEA1
REF-252	+	+	+	-	+	-	+	+	-	-	+	-	-	-	-	-	7		7	chr1	15932317	15932318	+	SINEA2
REF-256	+	+	-	-	-	-	-	+	+	+	-	-	+	+	+	-	8		8	chr1	16154651	16154652	+	SINEA1
REF-261	-	+	-	-	-	-	-	-	-	-	+	-	-	-	-	-	2		2	chr1	16348586	16348587	-	SINEA1
REF-264	+	+	-	-	+	-	-	+	+	+	+	-	+	+	+	-	10		10	chr1	16634473	16634474	-	SINEA1
REF-272	+	+	-	-	+	-	-	+	+	-	+	-	+	+	+	-	9		9	chr1	17096070	17096071	-	SINEA1
REF-275	-	+	-	-	-	-	-	-	-	+	-	-	-	-	-	-	2		2	chr1	17229827	17229828	-	SINEA3
REF-283	-	+	-	-	+	-	-	-	+	-	-	-	-	-	-	-	3		3	chr1	17548920	17548921	-	SINEA1
REF-286	-	+	+	-	-	-	+	+	-	-	-	-	+	-	-	-	5		5	chr1	17657741	17657742	+	SINEA2
REF-288	-	+	-	-	-	-	-	-	+	-	+	-	-	-	-	-	3		3	chr1	17759035	17759036	-	SINEA1
REF-298	+	+	-	-	-	-	-	-	-	-	-	-	-	-	-	-	2		2	chr1	18556249	18556250	-	SINEA1
REF-301	-	+	-	-	-	-	-	-	-	-	-	-	-	-	-	-	1		1	chr1	18937510	18937511	-	SINEA1
REF-303	-	+	-	-	+	-	-	+	-	-	-	+	-	-	-	-	4		4	chr1	19237874	19237875	-	SINEA1
REF-306	-	+	-	-	-	-	-	-	-	-	-	-	-	-	-	-	1		1	chr1	19526136	19526137	+	SINEA1
REF-308	-	+	-	-	-	-	-	+	-	-	+	-	-	-	-	-	3		3	chr1	19679333	19679334	+	SINEA3
REF-310	+	+	-	-	-	-	-	+	-	-	+	-	-	-	+	-	5		5	chr1	19786995	19786996	+	SINEA1
REF-311	+	+	-	-	+	-	-	-	-	-	+	-	+	-	+	-	6		6	chr1	19796964	19796965	+	SINEA1
REF-312	-	+	-	-	-	-	-	-	-	-	-	-	-	-	-	-	1		1	chr1	19857905	19857906	+	SINEA1
REF-315	-	+	-	-	+	-	-	+	-	-	+	-	-	+	+	-	6		6	chr1	20012693	20012694	+	SINEA2
REF-317	-	+	-	-	+	-	-	-	-	-	-	-	+	-	+	-	4		4	chr1	20033770	20033771	-	SINEA2
REF-319	-	+	-	+	-	-	+	+	-	+	+	+	-	+	+	-	9		9	chr1	20116753	20116754	-	SINEA1
REF-326	-	+	-	+	+	-	-	-	+	+	+	+	-	-	+	-	8		8	chr1	20508730	20508731	+	SINEA1
REF-334	-	+	-	-	-	-	-	-	-	-	-	-	-	-	-	-	1		1	chr1	20672685	20672686	+	SINEA1
REF-338	-	+	-	-	-	-	-	-	-	-	-	-	-	-	-	-	1		1	chr1	20738403	20738404	-	SINEA1
REF-339	-	+	-	-	+	-	-	+	-	-	-	-	-	+	+	-	5		5	chr1	20780188	20780189	-	SINEA1
REF-344	-	+	-	-	-	-	-	-	-	-	-	-	+	-	-	-	2		2	chr1	20941347	20941348	-	SINEA1
REF-346	+	+	-	-	-	-	-	+	-	-	-	-	-	-	-	-	3		3	chr1	21051826	21051827	-	SINEA1
REF-350	-	+	-	-	-	-	-	+	-	-	-	-	-	-	-	-	2		2	chr1	21163206	21163207	+	SINEA2
REF-352	+	+	-	-	-	-	-	+	-	+	-	-	+	-	-	-	5		5	chr1	21396652	21396653	+	SINEA1
REF-357	+	+	-	-	+	-	-	+	-	-	-	-	+	+	+	-	7		7	chr1	21798909	21798910	-	SINEA1
REF-362	-	+	-	-	+	-	-	-	-	-	-	-	-	-	-	-	2		2	chr1	22009721	22009722	+	SINEA1
REF-363	-	+	-	-	-	-	-	-	-	-	+	-	-	-	+	-	3		3	chr1	22135598	22135599	-	SINEA1
REF-368	+	+	-	-	+	-	-	+	-	-	-	-	+	+	+	-	7		7	chr1	22829483	22829484	-	SINEA1
REF-373	-	+	-	-	-	-	-	-	-	-	-	-	-	-	-	-	1		1	chr1	23204190	23204191	+	SINEA1
REF-376	-	+	-	-	-	-	-	-	-	-	-	-	-	-	-	-	1		1	chr1	23716129	23716130	+	SINEA1
REF-383	-	+	-	-	-	-	-	-	-	-	-	-	-	-	-	-	1		1	chr1	25377212	25377213	+	SINEA1
REF-384	+	+	-	+	+	+	-	-	-	+	+	-	+	-	+	-	9		9	chr1	25388097	25388098	+	SINEA1
REF-389	-	+	-	-	+	-	-	+	+	+	-	-	-	-	+	-	6		6	chr1	25892443	25892444	-	SINEA1
REF-394	-	+	-	-	-	-	-	-	-	-	-	-	-	+	-	-	2		2	chr1	26030637	26030638	-	SINEA1
REF-396	-	+	-	-	-	-	-	+	-	-	-	-	-	-	+	-	3		3	chr1	26053566	26053567	+	SINEA1
REF-397	-	+	-	-	-	-	-	-	-	-	-	-	-	-	-	-	1		1	chr1	26059447	26059448	+	SINEA2
REF-404	-	+	-	-	-	-	-	-	-	-	-	-	-	-	-	-	1		1	chr1	26202076	26202077	-	SINEA1
REF-406	+	+	-	-	+	-	-	+	+	+	+	+	+	+	+	-	11		11	chr1	26608060	26608061	+	SINEA1
REF-410	-	+	-	-	+	-	-	-	+	-	-	+	-	+	+	-	6		6	chr1	26691067	26691068	-	SINEA1
REF-411	-	+	-	-	+	-	-	-	-	-	-	-	-	-	-	-	2		2	chr1	26788907	26788908	+	SINEA2
REF-413	-	+	-	-	+	-	-	+	-	-	-	-	-	-	-	-	3		3	chr1	26834810	26834811	-	SINEA1
REF-414	-	+	-	-	+	-	+	-	-	-	-	+	+	-	+	-	6		6	chr1	26899781	26899782	-	SINEA1
REF-423	-	+	-	-	-	-	-	-	-	-	-	+	-	-	+	-	3		3	chr1	27206544	27206545	-	SINEA1
REF-426	-	+	-	-	+	-	-	+	-	-	-	-	-	-	+	-	4		4	chr1	27262728	27262729	+	SINEA2
REF-427	-	+	-	+	-	-	+	-	-	+	-	-	-	-	-	-	4		4	chr1	27419946	27419947	-	SINEA1
REF-435	-	+	-	-	-	-	-	-	-	-	-	-	-	+	-	-	2		2	chr1	27849149	27849150	+	SINEA1
REF-438	-	+	+	+	+	+	-	-	+	-	+	+	-	-	+	-	9		9	chr1	28183973	28183974	-	SINEA1
REF-449	-	+	-	-	-	-	-	+	-	-	-	-	-	+	-	-	3		3	chr1	28866680	28866681	+	SINEA1
REF-463	-	+	-	-	-	-	-	-	-	-	-	-	-	-	-	-	1		1	chr1	29514027	29514028	+	SINEA1
REF-468	-	+	-	-	-	-	-	-	-	-	-	-	-	-	-	-	1		1	chr1	29806772	29806773	+	SINEA1
REF-472	-	+	-	-	-	-	-	-	-	-	-	-	-	-	-	-	1		1	chr1	29961691	29961692	-	SINEA1
REF-476	-	+	-	-	-	-	-	-	-	-	-	-	-	-	-	-	1		1	chr1	30799714	30799715	+	SINEA1
REF-478	-	+	-	-	-	-	-	-	-	-	-	-	-	-	-	-	1		1	chr1	30851250	30851251	-	SINEA1
REF-479	-	+	-	-	-	-	-	-	-	-	-	-	+	-	-	-	2		2	chr1	30877595	30877596	+	SINEA1
REF-486	-	+	-	-	+	-	+	-	+	-	+	-	-	-	+	-	6		6	chr1	31291320	31291321	-	SINEA2
REF-492	-	+	-	-	-	-	-	+	-	-	-	-	+	-	-	-	3		3	chr1	31709044	31709045	+	SINEA2
REF-493	-	+	-	-	-	-	-	-	-	-	-	+	-	+	-	-	3		3	chr1	31730903	31730904	+	SINEA2
REF-494	-	+	-	-	-	-	-	-	-	-	-	-	-	-	-	-	1		1	chr1	31787728	31787729	+	SINEA1
REF-497	-	+	-	-	-	-	-	-	-	-	-	-	-	-	-	-	1		1	chr1	31805963	31805964	-	SINEA1
REF-502	-	+	-	-	-	-	-	-	-	-	-	-	-	-	-	-	1		1	chr1	32446733	32446734	-	SINEA1
REF-504	-	+	-	-	-	-	-	-	-	-	-	-	-	-	-	-	1		1	chr1	32717356	32717357	-	SINEA1
REF-521	-	+	-	-	-	-	-	+	-	-	-	+	-	-	+	-	4		4	chr1	34244757	34244758	+	SINEA1
REF-522	+	+	-	+	+	-	-	+	-	+	+	-	-	+	-	-	8		8	chr1	34258829	34258830	-	SINEA1
REF-532	-	+	-	-	+	-	-	-	-	-	-	-	+	-	-	-	3		3	chr1	34747396	34747397	+	SINEA1
REF-534	-	+	-	-	-	-	-	-	-	-	+	-	-	-	-	-	2		2	chr1	34810230	34810231	+	SINEA1
REF-535	+	+	-	-	-	-	-	+	-	-	-	-	-	-	-	-	3		3	chr1	34853294	34853295	-	SINEA1
REF-537	-	+	+	-	+	+	-	+	+	-	-	-	-	+	+	-	8		8	chr1	34872627	34872628	+	SINEA1
REF-539	+	+	-	+	-	+	+	-	+	+	+	+	-	-	-	-	9		9	chr1	34919520	34919521	-	SINEA1
REF-540	-	+	-	-	-	-	-	-	-	-	-	-	-	-	-	-	1		1	chr1	35059330	35059331	-	SINEA1
REF-541	-	+	-	-	-	-	-	-	-	-	-	-	-	-	+	-	2		2	chr1	35242399	35242400	+	SINEA1
REF-543	-	+	-	-	-	-	-	-	-	-	-	-	+	-	-	-	2		2	chr1	35548313	35548314	-	SINEA1
REF-544	-	+	-	-	-	-	-	-	-	-	-	-	-	-	-	-	1		1	chr1	35625959	35625960	-	SINEA1
REF-545	-	+	+	-	-	-	-	-	-	-	-	-	-	-	-	-	2		2	chr1	35667816	35667817	+	SINEA1
REF-549	+	+	-	-	-	-	-	+	-	-	-	-	-	-	-	-	3		3	chr1	36361863	36361864	-	SINEA1
REF-553	-	+	-	-	-	-	-	-	-	-	-	-	-	-	-	-	1		1	chr1	37009773	37009774	+	SINEA2
REF-554	-	+	-	-	-	-	-	-	-	-	-	-	-	-	+	-	2		2	chr1	37015999	37016000	+	SINEA1
REF-557	+	+	-	-	-	-	-	-	-	-	-	-	-	-	+	-	3		3	chr1	37137965	37137966	-	SINEA1
REF-559	+	+	-	-	-	-	-	-	-	-	-	-	-	-	-	-	2		2	chr1	37297275	37297276	-	SINEA1
REF-561	+	+	-	-	+	-	-	+	-	-	+	-	+	+	-	-	7		7	chr1	37422869	37422870	-	SINEA1
REF-563	+	+	-	+	-	-	-	+	-	-	+	-	+	+	+	-	8		8	chr1	37594746	37594747	-	SINEA1
REF-564	+	+	-	-	+	-	+	+	-	-	-	-	-	+	-	-	6		6	chr1	37635886	37635887	+	SINEA1
REF-568	+	+	+	+	+	-	+	-	+	+	+	-	-	+	-	-	10		10	chr1	38961407	38961408	+	SINEA2
REF-571	-	+	-	-	-	-	-	+	-	+	-	-	-	-	-	-	3		3	chr1	39559349	39559350	+	SINEA2
REF-572	-	+	+	-	-	-	+	-	+	-	-	-	-	-	-	-	4		4	chr1	39603188	39603189	-	SINEA1
REF-573	-	+	-	+	+	-	-	+	+	+	+	-	+	+	+	-	10		10	chr1	39636665	39636666	+	SINEA1
REF-575	-	+	+	+	-	-	+	-	-	+	+	-	-	-	-	-	6		6	chr1	39888284	39888285	-	SINEA1
REF-576	-	+	-	-	-	-	-	-	-	-	-	-	-	-	-	-	1		1	chr1	40306626	40306627	-	SINEA1
REF-580	+	+	+	+	-	-	-	-	-	-	-	-	-	+	+	-	6		6	chr1	41094831	41094832	-	SINEA1
REF-582	+	+	+	+	-	-	-	+	+	-	-	-	+	+	-	-	8		8	chr1	41654943	41654944	+	SINEA1
REF-589	+	+	-	+	-	-	-	-	+	+	-	+	+	-	-	-	7		7	chr1	42940308	42940309	+	SINEA1
REF-591	+	+	+	+	+	-	-	+	-	+	-	-	+	+	+	-	10		10	chr1	43074256	43074257	-	SINEA2
REF-594	-	+	-	-	-	-	-	-	-	-	-	-	-	-	-	-	1		1	chr1	43587519	43587520	-	SINEA2
REF-598	-	+	-	-	+	-	-	-	-	+	-	-	+	+	+	-	6		6	chr1	44257487	44257488	-	SINEA1
REF-600	-	+	-	-	-	-	+	-	-	-	+	-	-	-	-	-	3		3	chr1	44475377	44475378	+	SINEA1
REF-603	-	+	-	-	+	-	+	-	-	-	-	-	-	-	+	-	4		4	chr1	45162360	45162361	+	SINEA2
REF-604	-	+	+	-	-	-	-	-	-	+	-	-	+	-	+	-	5		5	chr1	45184490	45184491	+	SINEA2
REF-609	-	+	-	-	-	-	-	+	-	-	-	-	-	-	-	-	2		2	chr1	45599348	45599349	+	SINEA1
REF-610	-	+	-	-	-	-	-	-	-	-	-	-	-	-	-	-	1		1	chr1	45634818	45634819	-	SINEA1
REF-615	+	+	-	-	-	-	-	-	-	+	+	-	+	+	+	-	7		7	chr1	46258528	46258529	+	SINEA2
REF-616	-	+	-	-	-	-	-	-	-	-	-	-	-	-	-	-	1		1	chr1	46475600	46475601	-	SINEA1
REF-617	-	+	-	-	-	-	-	-	-	-	-	-	-	-	-	-	1		1	chr1	46497993	46497994	+	SINEA1
REF-620	-	+	-	-	-	-	-	-	-	-	-	-	+	+	+	-	4		4	chr1	46816567	46816568	-	SINEA1
REF-621	-	+	-	-	-	-	-	-	-	-	-	-	-	-	-	-	1		1	chr1	47071382	47071383	-	SINEA1
REF-622	-	+	-	-	-	-	-	+	-	+	+	-	+	-	+	-	6		6	chr1	47173700	47173701	-	SINEA1
REF-625	-	+	-	-	-	-	-	+	-	+	-	-	-	+	+	-	5		5	chr1	47872493	47872494	+	SINEA1
REF-626	-	+	-	+	-	-	-	+	-	+	+	-	-	+	-	-	6		6	chr1	47965206	47965207	-	SINEA1
REF-628	-	+	-	-	+	-	-	-	-	-	-	-	-	-	-	-	2		2	chr1	48269961	48269962	-	SINEA1
REF-632	-	+	-	-	-	-	-	-	-	+	-	-	-	-	-	-	2		2	chr1	48764663	48764664	+	SINEA1
REF-633	+	+	-	+	+	-	-	+	-	+	+	-	+	+	+	-	10		10	chr1	48784900	48784901	-	SINEA2
REF-637	-	+	-	-	-	-	-	-	-	-	-	-	-	-	-	-	1		1	chr1	49113792	49113793	+	SINEA1
REF-649	-	+	-	-	-	-	-	-	-	-	-	-	+	-	-	-	2		2	chr1	50431004	50431005	+	SINEA1
REF-652	-	+	-	-	-	-	-	-	-	-	-	-	-	-	-	-	1		1	chr1	50951275	50951276	+	SINEA1
REF-653	-	+	-	-	+	-	-	-	-	-	-	-	-	+	+	-	4		4	chr1	51067707	51067708	-	SINEA1
REF-656	-	+	-	-	-	-	-	-	-	+	-	-	-	-	+	-	3		3	chr1	51383441	51383442	+	SINEA2
REF-657	-	+	-	-	-	-	+	-	+	-	+	-	+	+	-	-	6		6	chr1	51654590	51654591	+	SINEA1
REF-658	+	+	-	+	-	-	+	+	-	+	+	-	+	+	+	-	10		10	chr1	51663986	51663987	-	SINEA1
REF-659	-	+	-	+	-	-	-	-	+	+	-	-	+	-	+	-	6		6	chr1	51820871	51820872	-	SINEA1
REF-666	-	+	-	+	-	-	-	+	+	+	+	-	-	+	-	-	7		7	chr1	52980438	52980439	+	SINEA1
REF-667	-	+	-	+	-	-	-	-	+	-	-	-	-	+	+	-	5		5	chr1	53024983	53024984	-	SINEA1
REF-670	-	+	-	-	-	-	-	-	-	-	-	-	-	-	-	-	1		1	chr1	53051800	53051801	-	SINEA1
REF-677	-	+	-	+	+	-	-	-	-	+	-	-	-	-	+	-	5		5	chr1	53652196	53652197	-	SINEA1
REF-680	-	+	-	-	-	-	-	-	+	-	+	-	-	-	-	-	3		3	chr1	53707474	53707475	-	SINEA2
REF-682	-	+	+	-	-	-	-	-	-	-	-	-	-	-	+	-	3		3	chr1	54488519	54488520	+	SINEA1
REF-683	-	+	-	-	-	-	-	-	-	-	-	-	-	-	+	-	2		2	chr1	54651998	54651999	+	SINEA2
REF-687	-	+	-	-	-	-	-	-	-	-	-	-	-	-	-	-	1		1	chr1	55052714	55052715	+	SINEA2
REF-697	+	+	-	-	+	-	-	+	-	-	+	-	-	+	+	-	7		7	chr1	56499006	56499007	+	SINEA1
REF-702	+	+	-	+	+	-	-	+	-	-	+	-	+	-	-	-	7		7	chr1	56924022	56924023	-	SINEA1
REF-707	+	+	-	-	+	-	-	+	-	-	+	+	+	+	+	-	9		9	chr1	57556924	57556925	+	SINEA1
REF-708	+	+	-	-	-	-	-	+	-	-	+	+	-	-	-	-	5		5	chr1	57569508	57569509	+	SINEA1
REF-724	-	+	-	-	-	-	-	-	-	-	-	-	-	-	-	-	1		1	chr1	60714703	60714704	-	SINEA2
REF-726	-	+	-	-	-	-	-	-	-	-	-	-	-	-	-	-	1		1	chr1	61675138	61675139	+	SINEA1
REF-727	-	+	-	-	-	-	-	-	-	-	-	-	+	-	-	-	2		2	chr1	62244799	62244800	+	SINEA1
REF-728	+	+	-	-	-	-	-	+	-	-	+	-	-	+	+	-	6		6	chr1	62323133	62323134	+	SINEA1
REF-730	-	+	-	-	-	-	-	-	-	-	-	-	-	-	-	-	1		1	chr1	63036151	63036152	-	SINEA2
REF-731	-	+	-	-	-	-	-	-	-	-	-	-	-	-	-	-	1		1	chr1	63107314	63107315	+	SINEA2
REF-732	+	+	-	-	-	-	-	-	-	-	+	-	-	+	+	-	5		5	chr1	63339195	63339196	-	SINEA1
REF-738	+	+	-	-	-	-	-	-	-	-	-	-	-	+	-	-	3		3	chr1	64184101	64184102	+	SINEA1
REF-739	-	+	-	-	-	-	-	-	-	-	-	-	-	-	-	-	1		1	chr1	64480352	64480353	-	SINEA1
REF-743	+	+	-	-	-	-	-	-	-	-	-	-	-	-	-	-	2		2	chr1	65884958	65884959	+	SINEA1
REF-744	-	+	-	-	-	-	-	-	-	-	-	-	+	-	+	-	3		3	chr1	65912707	65912708	+	SINEA1
REF-750	+	+	-	-	-	-	-	+	-	-	-	-	-	+	-	-	4		4	chr1	66618582	66618583	+	SINEA2
REF-757	-	+	-	-	-	-	-	-	-	-	-	-	+	-	+	-	3		3	chr1	67692787	67692788	-	SINEA2
REF-760	+	+	+	+	+	-	-	+	+	+	+	+	+	+	+	-	13		13	chr1	68085821	68085822	+	SINEA1
REF-762	-	+	-	-	-	-	-	-	-	-	+	-	-	+	+	-	4		4	chr1	68444121	68444122	+	SINEA1
REF-765	-	+	-	-	-	-	-	-	-	-	-	-	-	-	-	-	1		1	chr1	68746487	68746488	+	SINEA2
REF-767	+	+	-	-	-	-	-	-	-	+	+	-	-	-	-	-	4		4	chr1	69350342	69350343	+	SINEA1
REF-769	-	+	-	-	-	-	-	-	+	-	-	-	-	-	-	-	2		2	chr1	71010166	71010167	+	SINEA1
REF-770	-	+	-	-	-	-	-	+	-	-	-	-	-	-	-	-	2		2	chr1	71012359	71012360	-	SINEA1
REF-772	-	+	-	-	-	-	-	-	-	-	-	-	+	-	-	-	2		2	chr1	71265783	71265784	-	SINEA1
REF-773	-	+	-	-	-	-	-	-	-	-	-	-	-	-	-	-	1		1	chr1	71318989	71318990	+	SINEA1
REF-780	+	+	-	-	+	-	-	+	+	-	-	-	+	+	+	-	8		8	chr1	72755486	72755487	+	SINEA1
REF-781	-	+	-	-	-	-	-	-	-	-	-	-	-	-	-	-	1		1	chr1	73045906	73045907	+	SINEA1
REF-787	+	+	-	-	+	-	-	-	-	-	-	-	+	-	-	-	4		4	chr1	73504304	73504305	+	SINEA2
REF-792	+	+	-	-	-	-	-	-	-	+	+	-	-	-	-	-	4		4	chr1	74702774	74702775	-	SINEA1
REF-797	-	+	-	-	+	-	-	+	-	+	+	-	-	+	-	-	6		6	chr1	75765829	75765830	-	SINEA2
REF-807	-	+	-	-	-	-	-	-	-	-	-	-	-	-	-	-	1		1	chr1	77077215	77077216	+	SINEA1
REF-811	-	+	-	-	+	+	-	-	-	-	-	-	-	-	-	-	3		3	chr1	77896721	77896722	-	SINEA1
REF-817	-	+	-	+	+	-	+	-	+	+	-	+	+	-	-	-	8		8	chr1	79535092	79535093	-	SINEA1
REF-818	-	+	-	-	-	-	-	-	-	-	-	-	-	-	-	-	1		1	chr1	79682507	79682508	-	SINEA1
REF-825	-	+	-	-	+	-	-	+	-	-	-	-	-	-	+	-	4		4	chr1	80864441	80864442	-	SINEA1
REF-828	-	+	-	-	-	-	-	-	-	-	-	-	-	-	-	-	1		1	chr1	81281261	81281262	-	SINEA2
REF-830	+	+	-	-	+	-	-	-	-	-	-	-	-	-	+	-	4		4	chr1	81788434	81788435	+	SINEA1
REF-837	-	+	-	-	-	-	-	+	-	-	-	-	+	-	+	-	4		4	chr1	82283269	82283270	-	SINEA1
REF-838	-	+	-	-	-	-	-	-	-	-	-	-	-	-	-	-	1		1	chr1	82321443	82321444	+	SINEA1
REF-839	-	+	-	-	-	-	-	+	-	-	-	-	-	-	+	-	3		3	chr1	82444908	82444909	-	SINEA1
REF-842	-	+	-	-	-	-	-	-	-	-	-	-	-	-	-	-	1		1	chr1	83355252	83355253	-	SINEA1
REF-844	-	+	-	+	+	-	-	-	-	-	-	-	-	-	+	-	4		4	chr1	83855272	83855273	-	SINEA1
REF-848	+	+	-	+	+	-	-	+	-	-	+	-	+	+	+	-	9		9	chr1	84316218	84316219	-	SINEA1
REF-850	-	+	-	-	-	-	-	-	-	-	-	-	-	-	-	-	1		1	chr1	85376091	85376092	+	SINEA2
REF-851	+	+	-	+	-	-	-	+	-	-	+	-	-	-	-	-	5		5	chr1	85443890	85443891	+	SINEA1
REF-857	-	+	-	+	-	-	-	-	-	-	-	-	-	-	-	-	2		2	chr1	86681161	86681162	-	SINEA1
REF-860	-	+	-	+	-	-	-	-	-	-	-	-	-	-	-	-	2		2	chr1	87556572	87556573	-	SINEA1
REF-867	-	+	-	-	-	-	-	-	-	-	-	-	-	-	-	-	1		1	chr1	88519483	88519484	-	SINEA1
REF-886	-	+	-	-	-	-	-	+	+	-	-	-	-	-	-	-	3		3	chr1	95689959	95689960	+	SINEA1
REF-891	+	+	-	+	+	-	+	+	+	-	-	+	+	-	+	-	10		10	chr1	96001743	96001744	-	SINEA1
REF-894	-	+	-	+	+	-	-	-	-	-	+	-	-	-	+	-	5		5	chr1	96351475	96351476	+	SINEA1
REF-899	-	+	-	-	-	-	+	-	-	-	+	-	-	-	-	-	3		3	chr1	96889101	96889102	-	SINEA2
REF-900	+	+	-	+	+	-	-	+	-	-	+	-	-	+	-	-	7		7	chr1	97068379	97068380	+	SINEA1
REF-905	-	+	-	-	+	-	-	+	-	+	-	-	+	-	-	-	5		5	chr1	97969543	97969544	+	SINEA1
REF-907	-	+	-	-	-	-	-	-	-	-	-	-	-	+	+	-	3		3	chr1	98032542	98032543	-	SINEA1
REF-908	-	+	-	-	+	-	-	-	-	-	-	-	-	-	-	-	2		2	chr1	99041439	99041440	-	SINEA1
REF-910	-	+	+	-	+	-	-	-	-	-	-	+	-	-	-	-	4		4	chr1	99461799	99461800	-	SINEA1
REF-911	-	+	-	-	-	-	+	-	-	-	-	-	-	-	-	-	2		2	chr1	99486450	99486451	-	SINEA1
REF-912	+	+	-	-	+	-	-	-	-	-	+	-	-	-	+	-	5		5	chr1	100149997	100149998	-	SINEA1
REF-914	-	+	-	-	-	-	-	-	-	-	-	-	-	-	-	-	1		1	chr1	100723408	100723409	-	SINEA2
REF-917	+	+	-	-	+	-	-	+	-	-	+	-	+	-	+	-	7		7	chr1	101765952	101765953	+	SINEA2
REF-918	-	+	-	-	+	-	-	-	-	-	-	-	-	-	+	-	3		3	chr1	101878323	101878324	-	SINEA1
REF-928	+	+	-	-	-	-	-	+	-	-	+	-	+	-	+	-	6		6	chr1	104675304	104675305	-	SINEA1
REF-930	-	+	-	-	-	-	-	-	-	-	-	-	-	-	-	-	1		1	chr1	105081238	105081239	-	SINEA2
REF-936	+	+	-	-	+	-	-	+	+	+	+	-	+	+	+	-	10		10	chr1	106702128	106702129	+	SINEA1
REF-939	-	+	-	-	-	-	-	+	-	+	-	-	+	+	+	-	6		6	chr1	106910105	106910106	+	SINEA1
REF-940	-	+	-	-	-	-	-	-	-	+	-	-	+	-	+	-	4		4	chr1	106927059	106927060	-	SINEA1
REF-948	-	+	+	+	+	-	+	-	-	-	-	-	-	-	-	-	5		5	chr1	108380058	108380059	+	SINEA1
REF-949	-	+	-	+	+	-	-	-	-	-	+	-	+	+	+	-	7		7	chr1	108399997	108399998	+	SINEA2
REF-954	+	+	-	-	-	-	-	-	-	-	-	-	+	+	-	-	4		4	chr1	108972088	108972089	+	SINEA1
REF-956	-	+	-	-	-	-	-	-	-	-	-	-	-	-	+	-	2		2	chr1	109129438	109129439	-	SINEA1
REF-958	-	+	-	-	+	-	-	-	-	-	-	-	-	-	-	-	2		2	chr1	109556845	109556846	+	SINEA2
REF-962	-	+	-	-	-	-	-	-	-	-	-	-	-	-	-	-	1		1	chr1	110018400	110018401	-	SINEA1
REF-974	+	+	-	-	-	-	-	+	-	-	+	-	-	+	-	-	5		5	chr1	112421650	112421651	-	SINEA1
REF-975	-	+	-	-	-	-	-	-	-	-	-	-	+	-	+	-	3		3	chr1	113048303	113048304	-	SINEA1
REF-976	+	+	-	-	+	-	-	+	-	-	-	-	+	-	+	-	6		6	chr1	113088576	113088577	+	SINEA1
REF-979	+	+	-	-	-	-	-	-	-	-	+	-	+	-	-	-	4		4	chr1	113639834	113639835	-	SINEA1
REF-980	-	+	-	-	-	-	-	-	-	-	-	-	-	-	-	-	1		1	chr1	113671181	113671182	-	SINEA1
REF-985	-	+	-	-	-	-	-	-	-	-	-	-	+	-	-	-	2		2	chr1	114879550	114879551	+	SINEA1
REF-987	-	+	-	-	-	-	-	-	-	-	-	-	-	-	-	-	1		1	chr1	115584310	115584311	-	SINEA1
REF-989	-	+	-	-	-	-	-	-	-	-	-	-	-	-	-	-	1		1	chr1	115677821	115677822	+	SINEA1
REF-991	-	+	-	-	-	-	-	-	-	-	-	-	-	-	-	-	1		1	chr1	115974133	115974134	-	SINEA1
REF-995	+	+	-	-	+	-	-	-	-	-	-	-	-	+	-	-	4		4	chr1	116538859	116538860	-	SINEA1
REF-997	-	+	-	+	-	-	-	-	+	+	-	+	-	-	-	-	5		5	chr1	116707201	116707202	-	SINEA1
REF-1001	+	+	+	+	-	-	-	+	+	-	+	-	-	-	+	-	8		8	chr1	117592226	117592227	+	SINEA1
REF-1004	-	+	-	-	+	-	-	-	-	-	-	-	-	-	+	-	3		3	chr1	118048785	118048786	+	SINEA1
REF-1005	-	+	-	-	-	-	-	-	-	-	-	-	-	-	-	-	1		1	chr1	118183059	118183060	-	SINEA1
REF-1009	-	+	-	-	-	-	-	+	-	-	+	-	-	-	+	-	4		4	chr1	118979591	118979592	+	SINEA1
REF-1017	+	+	-	-	-	-	-	-	-	-	-	-	+	-	+	-	4		4	chr1	119842006	119842007	-	SINEA3
REF-1019	+	+	-	-	+	-	-	+	-	-	-	-	-	+	-	-	5		5	chr1	120028906	120028907	+	SINEA1
REF-1021	-	+	-	-	-	-	-	-	-	-	-	-	-	-	-	-	1		1	chr1	121315613	121315614	-	SINEA1
REF-1022	+	+	-	-	+	-	-	-	-	-	-	-	-	-	+	-	4		4	chr1	122366715	122366716	-	SINEA1
REF-1030	-	+	-	-	-	-	-	-	-	-	-	-	-	-	-	-	1		1	chr1	123633505	123633506	-	SINEA1
REF-1031	-	+	-	-	-	-	-	-	-	-	-	-	-	-	-	-	1		1	chr1	123886765	123886766	-	SINEA2
REF-1034	-	+	-	-	-	-	-	+	-	-	-	-	-	+	-	-	3		3	chr1	124926130	124926131	+	SINEA1
REF-1039	-	+	-	-	+	-	-	-	-	-	+	-	-	-	-	-	3		3	chr1	125762344	125762345	+	SINEA1
REF-1043	-	+	-	-	+	-	-	-	-	-	-	-	-	-	-	-	2		2	chr1	126329914	126329915	+	SINEA1
REF-1046	-	+	-	-	+	-	-	-	-	-	-	-	-	-	-	-	2		2	chr1	126939904	126939905	-	SINEA1
REF-1048	-	+	-	-	+	-	-	-	-	-	-	-	-	+	-	-	3		3	chr1	127120151	127120152	-	SINEA1
REF-1049	-	+	-	-	-	-	-	-	-	-	-	-	-	-	-	-	1		1	chr1	127311118	127311119	+	SINEA1
REF-1058	-	+	-	-	-	-	-	-	-	-	-	-	-	+	-	-	2		2	chr1	128389368	128389369	+	SINEA1
REF-1059	-	+	-	-	+	-	-	-	-	-	-	-	-	+	-	-	3		3	chr1	128435942	128435943	+	SINEA1
REF-1061	-	+	-	-	-	-	-	-	-	-	-	-	-	-	-	-	1		1	chr1	129016139	129016140	-	SINEA1
REF-1066	-	+	-	-	-	-	-	-	-	-	-	-	-	-	-	-	1		1	chr1	129783075	129783076	+	SINEA2
REF-1068	-	+	-	-	+	-	-	-	-	-	-	-	+	-	-	-	3		3	chr1	130236602	130236603	+	SINEA1
REF-1079	-	+	-	-	+	-	-	+	-	-	+	-	+	+	-	-	6		6	chr1	132852901	132852902	-	SINEA1
REF-1082	-	+	-	-	-	-	-	-	-	-	-	-	-	-	-	-	1		1	chr1	134626711	134626712	-	SINEA2
REF-1087	-	+	-	-	-	-	-	-	-	-	+	-	+	-	-	-	3		3	chr1	136379725	136379726	-	SINEA1
REF-1089	-	+	-	-	+	-	-	-	-	-	-	-	-	-	-	-	2		2	chr1	136467539	136467540	+	SINEA1
REF-1091	-	+	-	-	-	-	-	-	-	-	-	-	-	-	-	-	1		1	chr1	136995537	136995538	+	SINEA1
REF-1092	-	+	-	-	-	-	-	-	-	-	-	-	-	-	-	-	1		1	chr1	137091091	137091092	+	SINEA1
REF-1093	-	+	-	-	-	-	-	-	-	-	-	-	-	-	-	-	1		1	chr1	137242573	137242574	+	SINEA2
REF-1094	+	+	-	-	-	-	-	-	-	-	+	+	+	-	-	-	5		5	chr1	137870724	137870725	-	SINEA1
REF-1095	-	+	-	-	+	-	-	-	-	-	-	-	-	-	-	-	2		2	chr1	138060336	138060337	-	SINEA1
REF-1097	-	+	-	-	-	-	-	-	-	-	-	-	-	-	-	-	1		1	chr1	138233638	138233639	-	SINEA1
REF-1105	-	+	-	-	-	-	-	-	-	-	-	-	-	-	-	-	1		1	chr1	141238917	141238918	-	SINEA1
REF-1106	-	+	+	+	-	-	+	+	+	+	+	+	-	+	+	-	11		11	chr1	141274127	141274128	+	SINEA1
REF-1108	-	+	-	+	+	-	+	-	-	-	-	+	-	-	+	-	6		6	chr1	141464181	141464182	-	SINEA1
REF-1114	-	+	-	-	-	-	-	+	-	-	-	-	-	-	-	-	2		2	chr1	143612497	143612498	+	SINEA2
REF-1115	-	+	-	-	-	-	-	-	-	-	-	-	-	-	-	-	1		1	chr1	143708403	143708404	-	SINEA1
REF-1116	-	+	+	+	+	-	-	+	-	-	+	-	+	-	+	-	8		8	chr1	143809234	143809235	+	SINEA1
REF-1120	-	+	-	-	-	-	-	-	-	-	-	-	-	-	-	-	1		1	chr1	144844079	144844080	-	SINEA1
REF-1122	-	+	-	-	-	-	-	-	-	-	-	-	-	-	-	-	1		1	chr1	145250058	145250059	-	SINEA1
REF-1126	-	+	-	-	-	-	-	-	-	-	-	-	-	+	-	-	2		2	chr1	145706021	145706022	-	SINEA1
REF-1130	+	+	-	-	-	+	-	+	-	-	+	-	+	-	+	-	7		7	chr1	146090874	146090875	+	SINEA2
REF-1134	+	+	-	-	+	-	-	-	-	-	-	-	-	+	-	-	4		4	chr1	146611140	146611141	-	SINEA1
REF-1137	-	+	-	-	+	-	+	-	+	-	+	-	-	-	+	-	6		6	chr1	147352235	147352236	+	SINEA2
REF-1146	-	+	-	-	+	-	-	+	-	-	-	-	-	+	-	-	4		4	chr1	148076739	148076740	-	SINEA1
REF-1147	-	+	-	-	+	-	-	+	-	-	-	-	+	-	-	-	4		4	chr1	148172182	148172183	-	SINEA1
REF-1148	-	+	-	-	-	-	-	+	-	-	-	-	+	+	+	-	5		5	chr1	149042488	149042489	+	SINEA1
REF-1154	-	+	-	-	+	-	-	-	-	-	+	-	+	+	+	-	6		6	chr1	150353401	150353402	+	SINEA2
REF-1163	+	+	-	-	+	-	-	+	-	-	+	-	+	+	+	-	8		8	chr1	151907371	151907372	+	SINEA1
REF-1166	-	+	-	-	+	-	-	+	-	-	+	-	+	-	+	-	6		6	chr1	152609560	152609561	+	SINEA1
REF-1167	-	+	-	-	+	-	-	+	-	-	+	-	-	-	-	-	4		4	chr1	152611879	152611880	+	SINEA1
REF-1169	-	+	-	-	+	-	-	+	-	-	+	-	+	-	+	-	6		6	chr1	152617382	152617383	+	SINEA1
REF-1170	-	+	-	-	-	-	-	+	-	-	+	-	+	-	+	-	5		5	chr1	152766806	152766807	-	SINEA1
REF-1172	-	+	-	-	-	-	-	-	-	-	-	-	-	-	-	-	1		1	chr1	152881359	152881360	+	SINEA1
REF-1179	-	+	-	-	+	-	-	+	-	-	-	-	-	-	+	-	4		4	chr1	154297322	154297323	-	SINEA1
REF-1181	-	+	-	-	-	-	-	+	-	-	+	-	+	+	-	-	5		5	chr1	154593086	154593087	-	SINEA1
REF-1182	-	+	-	-	-	-	-	-	-	-	-	-	-	-	-	-	1		1	chr1	154612720	154612721	+	SINEA1
REF-1183	-	+	-	-	-	-	-	-	-	-	-	-	-	-	-	-	1		1	chr1	154774275	154774276	+	SINEA1
REF-1185	-	+	-	-	-	-	-	+	-	-	-	-	-	-	-	-	2		2	chr1	154839808	154839809	-	SINEA1
REF-1188	-	+	-	-	-	-	-	-	-	-	-	-	-	-	+	-	2		2	chr1	155325339	155325340	+	SINEA1
REF-1189	+	+	-	-	-	-	-	-	-	-	-	-	+	-	-	-	3		3	chr1	155571971	155571972	-	SINEA1
REF-1190	-	+	-	-	-	-	-	-	-	-	-	-	-	-	-	-	1		1	chr1	155673170	155673171	+	SINEA1
REF-1197	-	+	-	-	+	-	-	-	-	-	+	-	+	-	-	-	4		4	chr1	158304186	158304187	-	SINEA1
REF-1198	-	+	-	-	-	-	-	-	-	-	-	-	+	-	-	-	2		2	chr1	158324037	158324038	-	SINEA1
REF-1199	-	+	-	-	-	-	-	-	-	-	+	-	-	+	+	-	4		4	chr1	158666776	158666777	+	SINEA1
REF-1204	-	+	-	-	+	-	-	+	-	-	-	-	+	-	+	-	5		5	chr1	159873452	159873453	-	SINEA1
REF-1205	-	+	-	-	+	-	-	-	-	-	+	-	-	-	-	-	3		3	chr1	160237339	160237340	-	SINEA1
REF-1206	-	+	-	-	-	-	-	+	-	-	-	-	+	-	-	-	3		3	chr1	160621385	160621386	-	SINEA1
REF-1208	-	+	-	-	+	-	-	-	-	-	-	-	+	-	+	-	4		4	chr1	160851920	160851921	+	SINEA2
REF-1210	-	+	-	-	+	-	-	-	-	-	+	-	+	+	+	-	6		6	chr1	160994560	160994561	-	SINEA1
REF-1212	-	+	-	-	-	-	-	-	-	-	-	-	-	-	-	-	1		1	chr1	161284973	161284974	-	SINEA1
REF-1213	-	+	-	-	+	-	-	-	-	-	+	-	+	-	-	-	4		4	chr1	161351786	161351787	-	SINEA1
REF-1215	-	+	-	-	-	-	-	-	-	-	-	-	-	-	-	-	1		1	chr1	161786996	161786997	+	SINEA1
REF-1222	-	+	-	-	-	-	-	-	-	-	-	-	-	-	+	-	2		2	chr1	162209781	162209782	-	SINEA1
REF-1224	-	+	-	-	-	-	-	+	-	-	-	-	-	+	-	-	3		3	chr1	162354235	162354236	-	SINEA1
REF-1225	-	+	-	-	-	-	-	-	-	-	-	-	+	-	-	-	2		2	chr1	162462321	162462322	+	SINEA1
REF-1226	-	+	-	-	+	-	+	+	-	-	+	-	+	+	-	-	7		7	chr1	162569448	162569449	-	SINEA1
REF-1228	-	+	-	-	+	-	-	+	-	-	+	-	+	+	+	-	7		7	chr1	162958124	162958125	-	SINEA1
REF-1231	-	+	-	-	+	-	-	+	-	-	+	-	-	-	+	-	5		5	chr1	163284077	163284078	+	SINEA1
REF-1233	+	+	-	-	+	-	-	+	-	-	+	-	+	+	+	-	8		8	chr1	163331238	163331239	-	SINEA1
REF-1234	-	+	-	-	-	-	-	-	-	-	-	-	-	-	-	-	1		1	chr1	163378790	163378791	+	SINEA1
REF-1237	-	+	-	-	+	-	-	-	-	-	-	-	-	-	-	-	2		2	chr1	163676382	163676383	+	SINEA1
REF-1244	-	+	-	-	-	-	-	-	-	-	-	-	-	-	+	-	2		2	chr1	165895337	165895338	-	SINEA1
REF-1247	-	+	-	-	-	-	-	-	-	-	+	-	-	-	-	-	2		2	chr1	166359097	166359098	-	SINEA3
REF-1251	-	+	-	-	-	-	-	-	-	-	-	-	-	-	-	-	1		1	chr1	167212307	167212308	-	SINEA1
REF-1253	+	+	-	-	+	-	-	+	-	-	-	-	-	+	-	-	5		5	chr1	168268276	168268277	-	SINEA1
REF-1254	+	+	-	-	-	-	-	-	-	-	-	-	+	-	-	-	3		3	chr1	168552474	168552475	-	SINEA1
REF-1255	-	+	-	-	-	-	-	+	-	-	+	-	+	+	-	-	5		5	chr1	168618771	168618772	-	SINEA1
REF-1264	-	+	-	-	-	-	-	-	-	-	-	-	-	+	-	-	2		2	chr1	171864380	171864381	+	SINEA1
REF-1266	-	+	-	-	-	-	-	-	-	-	-	-	-	+	+	-	3		3	chr1	172582725	172582726	+	SINEA3
REF-1269	-	+	-	-	-	-	-	+	-	-	+	+	-	-	-	-	4		4	chr1	173872805	173872806	+	SINEA1
REF-1271	-	+	-	+	-	-	+	+	-	-	+	-	+	-	-	-	6		6	chr1	173942012	173942013	+	SINEA2
REF-1272	-	+	-	-	-	-	-	-	-	-	-	-	-	-	-	-	1		1	chr1	174135049	174135050	-	SINEA2
REF-1277	-	+	-	-	-	-	-	-	-	-	-	-	-	-	-	-	1		1	chr1	175361216	175361217	-	SINEA1
REF-1281	-	+	-	-	-	-	-	-	-	-	-	-	+	-	-	-	2		2	chr1	176116689	176116690	+	SINEA1
REF-1283	-	+	-	-	+	-	-	+	-	-	+	-	-	-	+	-	5		5	chr1	176474655	176474656	-	SINEA2
REF-1287	-	+	-	-	+	-	-	+	-	-	+	-	+	+	-	-	6		6	chr1	177282142	177282143	-	SINEA1
REF-1291	-	+	-	-	-	-	-	-	-	-	-	-	-	-	-	-	1		1	chr1	178012327	178012328	+	SINEA2
REF-1294	-	+	-	-	-	-	-	+	-	-	-	-	-	-	-	-	2		2	chr1	178344180	178344181	-	SINEA1
REF-1297	-	+	-	-	-	-	-	+	-	-	+	-	+	+	-	-	5		5	chr1	179374926	179374927	-	SINEA1
REF-1304	-	+	-	-	-	-	-	-	-	-	-	-	-	-	-	-	1		1	chr1	180351139	180351140	+	SINEA2
REF-1305	-	+	-	-	+	-	-	-	-	-	-	-	-	+	+	-	4		4	chr1	180969226	180969227	+	SINEA1
REF-1306	-	+	-	-	+	-	-	-	-	-	-	-	-	-	+	-	3		3	chr1	181154294	181154295	-	SINEA2
REF-1310	-	+	-	-	-	-	-	-	-	-	-	-	-	-	-	-	1		1	chr1	182040600	182040601	-	SINEA2
REF-1319	-	+	-	-	-	-	-	-	-	-	-	-	-	-	+	-	2		2	chr1	184171048	184171049	-	SINEA3
REF-1325	-	+	-	-	-	-	-	-	-	-	-	-	+	-	-	-	2		2	chr1	185181343	185181344	-	SINEA3
REF-1329	+	+	-	-	-	-	-	+	-	-	-	+	+	-	-	-	5		5	chr1	186049786	186049787	-	SINEA1
REF-1331	-	+	-	-	-	-	-	-	-	-	+	-	-	-	-	-	2		2	chr1	186379518	186379519	-	SINEA1
REF-1344	-	+	-	-	-	-	-	-	-	-	-	-	-	-	-	-	1		1	chr1	188918870	188918871	-	SINEA1
REF-1360	-	+	-	-	-	-	-	-	-	-	-	-	-	-	+	-	2		2	chr1	192842816	192842817	+	SINEA1
REF-1366	-	+	-	-	+	-	-	-	-	-	-	-	-	-	-	-	2		2	chr1	196121546	196121547	+	SINEA1
REF-1367	-	+	-	-	+	-	-	+	-	-	+	-	+	-	-	-	5		5	chr1	196959646	196959647	-	SINEA1
REF-1371	-	+	-	-	-	-	-	+	-	-	-	-	-	-	-	-	2		2	chr1	197774931	197774932	-	SINEA1
REF-1373	-	+	-	-	-	-	-	+	-	-	-	-	-	-	-	-	2		2	chr1	198895695	198895696	+	SINEA1
REF-1374	-	+	-	-	-	-	-	-	-	-	-	-	-	+	-	-	2		2	chr1	198972468	198972469	+	SINEA1
REF-1375	-	+	-	-	-	-	-	+	-	-	+	-	-	+	-	-	4		4	chr1	200272352	200272353	-	SINEA1
REF-1376	-	+	-	-	-	-	-	-	-	-	-	-	-	+	-	-	2		2	chr1	200372779	200372780	+	SINEA1
REF-1378	-	+	-	-	-	-	-	-	-	-	-	-	-	+	-	-	2		2	chr1	200493320	200493321	-	SINEA1
REF-1380	-	+	-	-	-	-	-	-	-	-	-	-	+	+	-	-	3		3	chr1	200643981	200643982	+	SINEA1
REF-1382	-	+	-	-	-	-	-	-	-	-	-	-	-	-	-	-	1		1	chr1	200711687	200711688	+	SINEA3
REF-1383	-	+	-	-	-	-	-	-	-	-	-	-	-	-	-	-	1		1	chr1	200830666	200830667	+	SINEA2
REF-1386	-	+	-	-	-	-	-	-	-	-	-	-	-	-	-	-	1		1	chr1	202151181	202151182	+	SINEA2
REF-1390	-	+	-	-	-	-	-	-	-	-	-	-	-	-	-	-	1		1	chr1	202501026	202501027	-	SINEA1
REF-1393	-	+	-	-	-	-	-	-	-	-	+	-	-	+	+	-	4		4	chr1	203104148	203104149	-	SINEA1
REF-1397	-	+	-	-	-	-	-	-	-	-	-	-	-	-	-	-	1		1	chr1	203580105	203580106	+	SINEA1
REF-1399	-	+	-	-	-	-	-	-	-	-	-	-	-	+	+	-	3		3	chr1	203835279	203835280	-	SINEA1
REF-1402	-	+	-	-	-	-	-	-	-	-	+	-	-	+	-	-	3		3	chr1	204605834	204605835	-	SINEA1
REF-1403	-	+	-	-	-	-	-	-	-	-	-	-	-	-	+	-	2		2	chr1	204667883	204667884	-	SINEA1
REF-1404	-	+	-	-	-	-	-	-	-	-	-	-	-	-	-	-	1		1	chr1	204744479	204744480	+	SINEA1
REF-1409	+	+	+	-	-	-	+	-	+	+	-	+	-	-	-	-	7		7	chr1	205762961	205762962	-	SINEA1
REF-1411	-	+	-	-	-	-	-	+	-	-	+	-	+	+	+	-	6		6	chr1	205915855	205915856	+	SINEA1
REF-1412	-	+	-	-	-	-	-	-	-	-	+	-	+	-	-	-	3		3	chr1	205959410	205959411	+	SINEA1
REF-1413	-	+	-	-	-	-	-	-	-	-	-	-	-	-	-	-	1		1	chr1	206420079	206420080	-	SINEA1
REF-1416	-	+	-	-	-	-	-	-	-	-	-	-	-	-	-	-	1		1	chr1	207030851	207030852	+	SINEA2
REF-1418	-	+	-	-	-	-	-	-	-	-	-	-	-	-	-	-	1		1	chr1	207292880	207292881	+	SINEA3
REF-1419	-	+	-	-	-	-	-	-	-	-	-	-	-	-	-	-	1		1	chr1	207317638	207317639	-	SINEA1
REF-1427	-	+	-	-	-	-	-	-	-	-	-	-	-	-	-	-	1		1	chr1	210926270	210926271	+	SINEA1
REF-1429	-	+	-	-	-	-	-	-	-	-	-	-	-	-	-	-	1		1	chr1	212985476	212985477	-	SINEA1
REF-1430	+	+	-	-	+	-	+	+	-	-	+	-	+	+	+	-	9		9	chr1	213440186	213440187	+	SINEA1
REF-1433	+	+	-	-	+	-	-	+	-	-	-	+	+	-	+	-	7		7	chr1	214948566	214948567	+	SINEA1
REF-1434	-	+	-	-	-	-	-	-	-	-	-	-	-	-	-	-	1		1	chr1	215130347	215130348	-	SINEA1
REF-1438	-	+	-	-	-	-	-	-	-	-	-	-	+	-	-	-	2		2	chr1	215784830	215784831	+	SINEA2
REF-1446	-	+	-	-	-	-	-	+	-	-	-	-	+	+	+	-	5		5	chr1	216853777	216853778	-	SINEA1
REF-1449	-	+	-	-	+	-	-	-	-	-	-	+	-	-	+	-	4		4	chr1	217192071	217192072	+	SINEA1
REF-1455	-	+	-	-	-	-	-	+	-	-	+	-	-	+	+	-	5		5	chr1	217600696	217600697	+	SINEA1
REF-1461	+	+	-	-	-	-	+	-	-	-	-	-	-	-	+	-	4		4	chr1	219548034	219548035	+	SINEA1
REF-1479	-	+	-	-	-	-	-	-	-	-	-	-	-	-	-	-	1		1	chr1	221628080	221628081	-	SINEA1
REF-1484	-	+	-	-	-	-	-	-	-	-	-	-	-	-	-	-	1		1	chr1	221903039	221903040	-	SINEA1
REF-1499	-	+	-	-	-	-	-	+	-	-	-	+	+	-	-	-	4		4	chr1	222530278	222530279	+	SINEA2
REF-1500	-	+	-	-	-	-	-	-	-	-	-	-	+	-	-	-	2		2	chr1	222568975	222568976	+	SINEA1
REF-1501	-	+	-	+	-	-	-	-	-	+	-	-	+	-	-	-	4		4	chr1	222578861	222578862	+	SINEA1
REF-1508	-	+	-	-	+	+	-	-	-	-	-	-	+	-	+	-	5		5	chr1	223435574	223435575	-	SINEA1
REF-1509	-	+	-	-	-	-	-	-	+	-	-	-	-	+	-	-	3		3	chr1	223494561	223494562	+	SINEA3
REF-1512	-	+	-	-	-	-	-	-	-	-	-	-	-	-	+	-	2		2	chr1	223867603	223867604	-	SINEA1
REF-1515	-	+	-	-	-	-	-	-	-	-	-	-	-	-	-	-	1		1	chr1	224191214	224191215	+	SINEA2
REF-1516	-	+	+	+	-	-	-	-	+	+	+	-	-	-	-	-	6		6	chr1	224242219	224242220	+	SINEA1
REF-1519	-	+	-	-	-	-	-	-	-	-	-	-	-	-	-	-	1		1	chr1	224636427	224636428	+	SINEA1
REF-1521	-	+	-	-	-	-	-	-	-	-	-	-	+	-	-	-	2		2	chr1	225061745	225061746	+	SINEA1
REF-1531	+	+	-	-	-	-	+	+	+	+	+	+	+	+	+	-	11		11	chr1	227545934	227545935	+	SINEA1
REF-1532	+	+	-	-	-	-	-	-	-	-	-	-	+	-	+	-	4		4	chr1	227612557	227612558	+	SINEA1
REF-1534	+	+	-	-	+	+	-	+	-	-	+	-	+	+	+	-	9		9	chr1	228112014	228112015	-	SINEA1
REF-1546	+	+	-	-	-	-	-	+	-	-	-	-	+	-	+	-	5		5	chr1	229742661	229742662	-	SINEA1
REF-1551	-	+	-	-	+	+	-	-	-	-	-	-	-	-	-	-	3		3	chr1	229992370	229992371	+	SINEA1
REF-1553	-	+	-	-	+	-	-	-	+	-	-	-	-	-	-	-	3		3	chr1	230429331	230429332	+	SINEA1
REF-1557	-	+	-	-	-	-	-	-	-	-	-	-	-	-	-	-	1		1	chr1	230707622	230707623	-	SINEA1
REF-1560	-	+	-	-	-	-	-	-	-	-	-	-	-	-	-	-	1		1	chr1	230963754	230963755	+	SINEA1
REF-1564	-	+	-	-	+	-	-	+	-	-	+	-	-	-	+	-	5		5	chr1	231215454	231215455	-	SINEA1
REF-1566	+	+	-	-	-	-	-	-	-	-	-	-	-	-	-	-	2		2	chr1	231520335	231520336	-	SINEA2
REF-1572	-	+	-	-	-	+	-	+	-	-	+	-	+	+	+	-	7		7	chr1	232929968	232929969	-	SINEA1
REF-1577	-	+	-	-	-	-	+	-	+	+	-	-	-	+	-	-	5		5	chr1	233825200	233825201	+	SINEA1
REF-1579	-	+	-	-	-	-	-	-	-	-	-	-	-	-	-	-	1		1	chr1	234101575	234101576	+	SINEA1
REF-1586	-	+	-	-	-	-	-	-	-	-	-	-	-	-	-	-	1		1	chr1	235561293	235561294	-	SINEA1
REF-1587	-	+	-	-	-	-	-	-	-	-	-	-	-	-	-	-	1		1	chr1	235671683	235671684	-	SINEA1
REF-1591	-	+	-	-	-	-	-	-	-	-	+	-	-	-	+	-	3		3	chr1	236173655	236173656	+	SINEA1
REF-1594	-	+	-	-	-	-	-	-	-	-	-	-	-	-	-	-	1		1	chr1	236906353	236906354	+	SINEA1
REF-1597	-	+	-	-	-	-	-	-	-	-	-	-	-	-	-	-	1		1	chr1	237128702	237128703	-	SINEA1
REF-1606	+	+	-	-	-	-	-	+	+	+	+	+	+	-	-	-	8		8	chr1	238208713	238208714	-	SINEA2
REF-1608	+	+	-	-	-	-	-	-	+	-	-	-	-	-	-	-	3		3	chr1	238302996	238302997	+	SINEA1
REF-1609	+	+	-	-	-	-	-	-	-	-	-	-	-	-	-	-	2		2	chr1	238310208	238310209	-	SINEA1
REF-1611	+	+	-	-	-	-	-	-	-	-	-	-	+	-	-	-	3		3	chr1	238388926	238388927	+	SINEA1
REF-1615	-	+	-	-	+	-	-	-	+	-	-	-	-	-	-	-	3		3	chr1	238709044	238709045	+	SINEA2
REF-1616	+	+	-	-	-	-	-	+	+	-	-	-	+	+	+	-	7		7	chr1	238883184	238883185	-	SINEA1
REF-1617	-	+	-	-	-	-	-	-	-	-	-	-	-	-	-	-	1		1	chr1	239102428	239102429	+	SINEA1
REF-1619	+	+	-	-	-	-	-	-	+	-	+	-	-	-	-	-	4		4	chr1	239243098	239243099	-	SINEA2
REF-1622	-	+	-	-	-	-	-	-	-	-	-	-	-	-	-	-	1		1	chr1	239781014	239781015	+	SINEA1
REF-1628	-	+	-	-	-	-	-	-	-	-	-	-	-	-	-	-	1		1	chr1	240205333	240205334	-	SINEA3
REF-1632	+	+	+	-	+	-	-	-	+	-	-	-	-	-	-	-	5		5	chr1	240516563	240516564	+	SINEA1
REF-1635	-	+	-	-	-	-	-	-	-	-	-	-	+	-	+	-	3		3	chr1	241063455	241063456	+	SINEA1
REF-1641	+	+	-	-	+	-	-	-	+	-	-	-	+	-	-	-	5		5	chr1	241708116	241708117	-	SINEA1
REF-1644	-	+	-	-	-	-	-	-	+	-	-	-	-	-	-	-	2		2	chr1	241965966	241965967	+	SINEA1
REF-1647	-	+	-	-	+	-	-	-	+	-	-	-	+	-	-	-	4		4	chr1	242012476	242012477	-	SINEA1
REF-1652	+	+	-	-	+	-	-	-	+	-	-	-	-	-	+	-	5		5	chr1	242295815	242295816	+	SINEA1
REF-1655	+	+	-	-	-	-	-	-	+	-	-	-	-	-	-	-	3		3	chr1	242355689	242355690	+	SINEA1
REF-1657	-	+	-	-	-	-	-	-	-	-	-	-	-	-	-	-	1		1	chr1	242506273	242506274	-	SINEA2
REF-1661	-	+	-	-	-	-	-	-	+	-	+	-	-	-	-	-	3		3	chr1	242827996	242827997	+	SINEA1
REF-1662	-	+	-	-	-	-	-	-	-	-	-	-	-	-	-	-	1		1	chr1	243178533	243178534	+	SINEA1
REF-1663	-	+	-	+	-	-	-	-	+	-	+	-	-	+	+	-	6		6	chr1	243519072	243519073	-	SINEA1
REF-1667	+	+	-	-	-	-	-	-	-	-	-	-	-	+	-	-	3		3	chr1	244243299	244243300	-	SINEA2
REF-1668	-	+	-	-	+	-	-	+	-	-	-	-	-	-	-	-	3		3	chr1	244779746	244779747	+	SINEA1
REF-1673	-	+	-	-	-	+	-	-	-	-	-	-	-	-	-	-	2		2	chr1	246291901	246291902	-	SINEA1
REF-1674	-	+	+	+	-	-	-	-	+	+	-	+	-	-	-	-	6		6	chr1	246292268	246292269	+	SINEA1
REF-1676	-	+	-	-	+	-	-	-	-	-	-	-	+	-	-	-	3		3	chr1	246578733	246578734	-	SINEA1
REF-1677	-	+	-	-	-	-	-	-	-	-	-	-	-	-	-	-	1		1	chr1	246596716	246596717	-	SINEA1
REF-1679	-	+	-	-	-	-	-	-	-	-	-	-	-	+	-	-	2		2	chr1	247015600	247015601	-	SINEA2
REF-1680	+	+	-	-	-	-	-	-	-	-	-	-	-	+	-	-	3		3	chr1	247117351	247117352	-	SINEA1
REF-1688	-	+	-	-	-	-	-	-	-	-	-	-	-	-	-	-	1		1	chr1	248238995	248238996	-	SINEA1
REF-1691	-	+	-	-	+	+	-	-	-	-	-	-	+	-	-	-	4		4	chr1	248454907	248454908	-	SINEA1
REF-1693	-	+	-	-	-	-	-	+	-	-	-	-	-	-	-	-	2		2	chr1	248725253	248725254	-	SINEA1
REF-1694	+	+	-	-	-	-	-	+	-	-	-	-	-	+	-	-	4		4	chr1	248757086	248757087	-	SINEA1
REF-1696	+	+	-	-	-	-	+	+	-	-	-	-	+	-	-	-	5		5	chr1	249254444	249254445	-	SINEA1
REF-1704	-	+	-	-	+	-	-	+	-	-	-	-	-	-	-	-	3		3	chr1	249939113	249939114	+	SINEA1
REF-1705	-	+	-	-	-	-	-	-	-	-	-	-	-	-	-	-	1		1	chr1	249942319	249942320	-	SINEA1
REF-1706	-	+	-	-	-	-	-	-	-	-	-	-	-	-	-	-	1		1	chr1	249963324	249963325	-	SINEA1
REF-1711	+	+	-	-	+	-	-	-	-	-	-	-	-	-	-	-	3		3	chr1	250036256	250036257	-	SINEA1
REF-1714	+	+	+	-	-	-	-	-	+	-	+	-	+	-	-	-	6		6	chr1	250318182	250318183	-	SINEA1
REF-1719	-	+	-	-	+	-	-	-	-	-	-	-	+	-	-	-	3		3	chr1	250787402	250787403	+	SINEA1
REF-1723	-	+	-	-	-	-	-	+	-	-	-	-	-	-	-	-	2		2	chr1	251105099	251105100	+	SINEA1
REF-1724	-	+	-	-	-	-	-	-	-	-	+	-	-	-	-	-	2		2	chr1	251128728	251128729	+	SINEA2
REF-1726	-	+	-	-	-	-	-	-	-	-	-	-	-	-	-	-	1		1	chr1	251336531	251336532	-	SINEA1
REF-1729	-	+	-	-	-	-	-	-	-	-	+	-	+	-	-	-	3		3	chr1	251931883	251931884	+	SINEA1
REF-1731	-	+	-	-	-	-	-	-	-	-	-	-	-	-	-	-	1		1	chr1	252059305	252059306	-	SINEA1
REF-1735	-	+	-	-	-	-	-	-	-	-	-	-	-	-	-	-	1		1	chr1	252284744	252284745	+	SINEA2
REF-1736	-	+	-	-	-	-	-	-	-	-	-	-	-	-	-	-	1		1	chr1	252295139	252295140	+	SINEA1
REF-1738	-	+	-	-	-	-	-	-	-	-	-	-	-	-	-	-	1		1	chr1	252347677	252347678	+	SINEA1
REF-1744	-	+	-	-	-	-	-	-	-	-	-	-	-	-	-	-	1		1	chr1	252535670	252535671	-	SINEA1
REF-1749	-	+	-	-	-	-	-	-	-	-	-	-	-	-	+	-	2		2	chr1	252619684	252619685	+	SINEA2
REF-1751	-	+	-	-	-	-	-	-	-	-	-	-	+	+	-	-	3		3	chr1	252730148	252730149	+	SINEA1
REF-1752	-	+	-	-	-	-	-	-	-	-	+	-	-	-	-	-	2		2	chr1	252811406	252811407	+	SINEA1
REF-1757	-	+	-	-	-	-	-	-	-	-	-	-	-	-	-	-	1		1	chr1	253073846	253073847	+	SINEA2
REF-1760	-	+	-	-	-	-	-	-	-	-	-	-	-	-	-	-	1		1	chr1	253268071	253268072	-	SINEA1
REF-1764	-	+	-	-	-	-	-	-	-	-	-	-	-	-	-	-	1		1	chr1	253565314	253565315	+	SINEA1
REF-1767	-	+	-	+	-	-	+	-	-	-	-	-	-	+	-	-	4		4	chr1	253634349	253634350	-	SINEA2
REF-1772	-	+	-	-	-	-	-	-	-	-	+	-	-	-	-	-	2		2	chr1	253771922	253771923	-	SINEA1
REF-1773	-	+	-	-	-	-	-	-	-	-	-	-	-	-	+	-	2		2	chr1	253777842	253777843	-	SINEA1
REF-1774	-	+	-	-	-	-	-	-	-	-	-	-	-	-	-	-	1		1	chr1	253808873	253808874	+	SINEA1
REF-1775	-	+	-	-	-	-	-	+	-	-	+	-	-	-	-	-	3		3	chr1	253922828	253922829	+	SINEA1
REF-1777	-	+	+	-	-	-	-	-	-	-	-	-	-	-	-	-	2		2	chr1	254257656	254257657	-	SINEA1
REF-1778	-	+	-	-	-	-	-	+	-	-	-	-	-	-	-	-	2		2	chr1	254394460	254394461	+	SINEA1
REF-1782	-	+	-	-	-	-	-	-	-	-	-	-	-	-	-	-	1		1	chr1	255030985	255030986	-	SINEA1
REF-1784	-	+	-	-	-	-	-	-	-	-	-	-	-	-	+	-	2		2	chr1	255101581	255101582	-	SINEA2
REF-1787	-	+	-	+	-	-	-	-	-	-	-	-	-	-	-	-	2		2	chr1	255190827	255190828	+	SINEA2
REF-1788	+	+	-	-	-	-	-	+	-	-	+	-	+	+	+	-	7		7	chr1	255197260	255197261	-	SINEA1
REF-1790	+	+	+	-	-	-	-	+	-	-	+	+	+	+	+	-	9		9	chr1	255641850	255641851	-	SINEA1
REF-1794	-	+	-	+	-	-	-	-	-	-	+	-	-	-	+	-	4		4	chr1	255808611	255808612	-	SINEA1
REF-1795	+	+	+	+	+	-	+	-	+	+	-	-	-	+	-	-	9		9	chr1	255839946	255839947	-	SINEA1
REF-1796	+	+	-	-	-	-	-	-	-	-	+	-	+	-	-	-	4		4	chr1	255913051	255913052	+	SINEA1
REF-1798	-	+	-	-	-	-	-	-	-	-	-	-	-	-	-	-	1		1	chr1	256082267	256082268	-	SINEA1
REF-1803	-	+	-	-	-	-	-	-	-	-	-	-	-	-	-	-	1		1	chr1	257703744	257703745	+	SINEA2
REF-1808	-	+	-	-	-	-	-	-	-	-	+	-	-	+	+	-	4		4	chr1	258518909	258518910	-	SINEA1
REF-1813	+	+	-	-	-	-	-	-	-	-	-	-	-	-	-	-	2		2	chr1	258688273	258688274	-	SINEA1
REF-1814	-	+	-	-	-	-	-	-	-	-	+	-	-	-	-	-	2		2	chr1	258776082	258776083	+	SINEA2
REF-1817	-	+	-	-	-	-	-	+	+	-	+	-	+	-	+	-	6		6	chr1	258970707	258970708	+	SINEA1
REF-1818	-	+	+	+	-	-	-	-	+	+	-	+	-	-	+	-	7		7	chr1	259104446	259104447	-	SINEA1
REF-1822	-	+	-	-	-	-	+	+	-	+	-	-	-	+	+	-	6		6	chr1	259381302	259381303	-	SINEA3
REF-1824	-	+	-	-	-	-	-	-	-	-	-	-	-	-	-	-	1		1	chr1	259530855	259530856	+	SINEA2
REF-1825	+	+	-	-	-	-	+	-	-	+	+	-	-	-	-	-	5		5	chr1	259761642	259761643	-	SINEA1
REF-1829	+	+	-	+	+	-	-	+	+	+	+	-	+	+	-	-	10		10	chr1	260146029	260146030	+	SINEA1
REF-1830	-	+	-	-	-	-	+	+	-	-	-	+	+	-	-	-	5		5	chr1	260357666	260357667	+	SINEA1
REF-1846	-	+	-	-	-	-	-	-	-	-	+	-	-	-	+	-	3		3	chr1	261062185	261062186	-	SINEA1
REF-1850	-	+	-	-	-	-	-	+	-	-	-	-	-	-	+	-	3		3	chr1	261118359	261118360	+	SINEA1
REF-1852	-	+	-	-	-	-	-	-	-	-	-	-	-	-	-	-	1		1	chr1	261358154	261358155	-	SINEA2
REF-1853	-	+	+	+	+	+	+	-	+	-	-	-	-	-	-	-	7		7	chr1	261450770	261450771	+	SINEA1
REF-1854	-	+	-	+	+	+	+	-	+	-	-	-	-	-	-	-	6		6	chr1	261458170	261458171	+	SINEA1
REF-1856	-	+	-	-	-	-	-	-	-	-	+	-	-	-	-	-	2		2	chr1	261472041	261472042	+	SINEA1
REF-1857	-	+	-	-	-	-	-	-	-	-	-	-	-	-	-	-	1		1	chr1	261474551	261474552	-	SINEA1
REF-1858	-	+	-	-	-	-	-	-	-	-	-	-	-	-	-	-	1		1	chr1	261487577	261487578	+	SINEA1
REF-1865	+	+	+	-	-	-	-	+	+	-	-	+	+	+	+	-	9		9	chr1	262268008	262268009	+	SINEA2
REF-1871	+	+	-	+	-	-	+	+	-	+	-	+	+	-	+	-	9		9	chr1	263253623	263253624	-	SINEA2
REF-1872	+	+	-	-	-	-	-	-	-	-	-	-	-	-	-	-	2		2	chr1	263272415	263272416	+	SINEA1
REF-1876	-	+	-	+	-	-	+	-	-	-	-	-	-	-	-	-	3		3	chr1	263581829	263581830	+	SINEA1
REF-1877	+	+	-	-	-	-	-	-	-	-	-	-	+	-	-	-	3		3	chr1	263687134	263687135	+	SINEA2
REF-1879	-	+	-	-	-	-	-	-	-	-	-	-	-	-	+	-	2		2	chr1	264149580	264149581	+	SINEA2
REF-1881	+	+	-	-	-	-	-	-	-	-	+	-	-	-	-	-	3		3	chr1	264233169	264233170	-	SINEA1
REF-1883	-	+	-	-	-	-	-	-	-	-	-	-	-	-	-	-	1		1	chr1	264718377	264718378	+	SINEA2
REF-1885	-	+	+	-	-	-	-	+	-	-	-	-	-	-	-	-	3		3	chr1	264875470	264875471	-	SINEA1
REF-1888	+	+	+	-	-	-	-	+	-	-	+	+	+	+	+	-	9		9	chr1	265055907	265055908	-	SINEA2
REF-1891	-	+	-	-	-	-	-	-	-	-	-	-	-	+	+	-	3		3	chr1	265223706	265223707	-	SINEA1
REF-1892	-	+	-	-	-	-	-	-	-	-	-	-	-	-	-	-	1		1	chr1	265480762	265480763	+	SINEA1
REF-1894	-	+	-	-	-	-	-	-	-	-	+	+	-	-	-	-	3		3	chr1	265639847	265639848	-	SINEA1
REF-1895	+	+	-	-	+	-	-	-	-	-	+	-	-	+	+	-	6		6	chr1	265757314	265757315	+	SINEA1
REF-1896	-	+	-	-	-	-	+	-	-	-	-	-	-	-	-	-	2		2	chr1	265758340	265758341	+	SINEA1
REF-1897	-	+	-	-	+	-	-	+	-	-	-	-	-	-	+	-	4		4	chr1	265777274	265777275	-	SINEA1
REF-1899	-	+	-	-	+	-	+	-	-	-	+	-	+	+	+	-	7		7	chr1	265822179	265822180	-	SINEA2
REF-1904	-	+	-	-	-	-	-	-	-	-	-	-	-	-	+	-	2		2	chr1	266101194	266101195	-	SINEA1
REF-1910	-	+	-	-	-	-	-	+	-	-	+	-	-	-	+	-	4		4	chr1	266822698	266822699	+	SINEA2
REF-1912	-	+	-	-	-	-	-	-	-	-	-	-	-	-	-	-	1		1	chr1	266892616	266892617	+	SINEA1
REF-1914	-	+	-	-	-	-	-	-	-	-	-	-	-	-	-	-	1		1	chr1	266974626	266974627	-	SINEA1
REF-1915	-	+	-	+	-	-	-	-	-	+	+	-	+	-	+	-	6		6	chr1	267151325	267151326	-	SINEA1
REF-1916	+	+	-	-	+	-	-	-	-	-	-	-	-	-	-	-	3		3	chr1	267329295	267329296	-	SINEA1
REF-1918	-	+	-	-	+	-	-	-	-	-	-	-	-	-	-	-	2		2	chr1	267348454	267348455	+	SINEA1
REF-1922	-	+	-	-	-	-	-	-	-	-	-	-	-	-	+	-	2		2	chr1	267831673	267831674	-	SINEA1
REF-1926	-	+	-	+	-	-	-	+	-	-	-	-	+	-	-	-	4		4	chr1	267980280	267980281	+	SINEA3
REF-1932	+	+	-	-	-	-	-	+	-	-	+	-	-	-	+	-	5		5	chr1	268765939	268765940	+	SINEA1
REF-1940	-	+	+	-	-	-	+	+	-	+	+	+	+	-	-	-	8		8	chr1	268946638	268946639	-	SINEA3
REF-1941	+	+	+	+	-	-	+	+	-	+	-	+	+	-	-	-	9		9	chr1	268988700	268988701	-	SINEA1
REF-1943	-	+	-	-	-	-	-	+	-	-	+	-	-	-	-	-	3		3	chr1	269045451	269045452	-	SINEA1
REF-1952	-	+	-	-	+	-	-	+	-	-	+	-	-	-	+	-	5		5	chr1	269478929	269478930	+	SINEA1
REF-1955	-	+	-	-	-	-	-	+	-	-	-	-	+	-	+	-	4		4	chr1	269794092	269794093	-	SINEA2
REF-1959	-	+	-	-	-	-	-	-	-	-	-	-	-	-	-	-	1		1	chr1	270003408	270003409	-	SINEA1
REF-1961	-	+	-	-	-	-	-	-	-	-	-	-	-	-	-	-	1		1	chr1	270067879	270067880	-	SINEA1
REF-1967	+	+	+	-	+	-	-	-	+	+	-	-	-	-	-	-	6		6	chr1	270371300	270371301	-	SINEA2
REF-1970	+	+	-	-	-	-	-	-	-	-	-	-	+	-	+	-	4		4	chr1	271049029	271049030	+	SINEA1
REF-1972	-	+	-	-	-	-	-	-	-	-	-	-	-	-	-	-	1		1	chr1	271150068	271150069	+	SINEA1
REF-1975	+	+	+	+	-	-	-	+	-	+	+	+	-	+	+	-	10		10	chr1	271311916	271311917	+	SINEA1
REF-1976	+	+	+	+	-	-	+	-	+	+	-	+	-	+	+	-	10		10	chr1	271461054	271461055	-	SINEA1
REF-1978	+	+	-	-	-	-	-	+	-	-	+	-	+	-	-	-	5		5	chr1	271597098	271597099	+	SINEA1
REF-1979	+	+	-	-	-	-	-	-	-	-	+	-	+	-	-	-	4		4	chr1	271600374	271600375	-	SINEA1
REF-1983	+	+	-	-	+	-	-	+	-	+	-	-	-	+	-	-	6		6	chr1	272100842	272100843	-	SINEA1
REF-1984	-	+	-	-	+	-	-	-	-	-	-	-	-	-	-	-	2		2	chr1	272127609	272127610	+	SINEA1
REF-1985	-	+	-	-	-	-	+	-	-	-	-	-	-	+	-	-	3		3	chr1	272183930	272183931	+	SINEA1
REF-1993	+	+	-	-	+	-	-	+	-	+	+	-	-	+	-	-	7		7	chr1	272681608	272681609	-	SINEA2
REF-1996	-	+	-	-	-	-	-	-	-	-	-	-	-	-	+	-	2		2	chr1	273542606	273542607	+	SINEA1
REF-2006	-	+	-	-	-	-	-	-	-	-	-	-	-	-	-	-	1		1	chr10	573168	573169	+	SINEA1
REF-2007	-	+	-	-	-	-	-	-	-	-	+	-	-	-	+	-	3		3	chr10	602568	602569	-	SINEA1
REF-2009	-	+	-	-	-	-	+	-	-	-	-	-	-	-	-	-	2		2	chr10	626688	626689	-	SINEA1
REF-2011	-	+	-	-	-	-	-	-	-	-	-	-	-	-	-	-	1		1	chr10	717538	717539	+	SINEA1
REF-2018	-	+	-	-	-	-	-	-	-	-	-	-	-	-	-	-	1		1	chr10	958049	958050	+	SINEA1
REF-2019	-	+	-	-	-	-	-	+	-	+	-	-	+	+	-	-	5		5	chr10	1302657	1302658	+	SINEA1
REF-2023	-	+	+	+	+	-	+	-	-	+	-	-	-	-	-	-	6		6	chr10	1459930	1459931	+	SINEA2
REF-2024	+	+	-	-	-	-	-	-	-	-	+	-	-	+	+	-	5		5	chr10	1561322	1561323	-	SINEA1
REF-2025	-	+	-	-	-	-	-	-	-	-	-	-	-	-	-	-	1		1	chr10	1616291	1616292	+	SINEA1
REF-2026	-	+	-	-	-	-	-	+	-	-	+	-	-	+	-	-	4		4	chr10	1623362	1623363	-	SINEA1
REF-2031	-	+	-	-	-	-	-	+	-	-	+	-	-	-	-	-	3		3	chr10	2634739	2634740	-	SINEA1
REF-2043	-	+	-	-	-	-	-	+	-	-	+	-	+	+	-	-	5		5	chr10	3375743	3375744	-	SINEA1
REF-2046	-	+	-	-	-	-	-	-	-	-	-	-	-	-	-	-	1		1	chr10	3549501	3549502	+	SINEA1
REF-2056	+	+	-	-	+	-	-	+	-	-	-	-	+	-	+	-	6		6	chr10	3849652	3849653	-	SINEA1
REF-2058	-	+	+	+	-	-	-	+	-	+	-	+	-	-	-	-	6		6	chr10	3881048	3881049	-	SINEA1
REF-2064	-	+	-	-	-	-	-	-	-	-	-	-	-	+	-	-	2		2	chr10	4002472	4002473	+	SINEA1
REF-2075	+	+	-	-	-	-	-	-	+	+	+	-	-	+	+	-	7		7	chr10	4542444	4542445	-	SINEA2
REF-2078	+	+	-	-	-	-	-	-	-	-	+	-	-	-	-	-	3		3	chr10	4683537	4683538	+	SINEA1
REF-2080	+	+	+	+	+	+	+	+	+	-	+	+	+	-	-	-	12		12	chr10	4834826	4834827	-	SINEA1
REF-2083	-	+	-	-	-	-	-	-	-	-	-	-	-	-	-	-	1		1	chr10	4933148	4933149	-	SINEA1
REF-2086	-	+	-	-	-	-	-	-	+	-	-	-	-	-	-	-	2		2	chr10	4985670	4985671	-	SINEA1
REF-2088	+	+	-	-	+	+	-	-	+	-	+	-	-	-	-	-	6		6	chr10	5173337	5173338	+	SINEA1
REF-2089	-	+	-	-	-	-	-	-	-	-	-	-	-	-	-	-	1		1	chr10	5235541	5235542	+	SINEA1
REF-2092	-	+	-	-	-	-	-	-	-	-	-	-	-	-	-	-	1		1	chr10	5294142	5294143	+	SINEA1
REF-2093	-	+	+	-	-	+	-	+	-	-	+	-	-	-	+	-	6		6	chr10	5384958	5384959	-	SINEA2
REF-2102	+	+	+	+	-	-	-	+	-	+	-	-	+	+	+	-	9		9	chr10	5612471	5612472	+	SINEA1
REF-2108	-	+	-	-	-	-	+	+	+	-	+	-	+	+	-	-	7		7	chr10	5778651	5778652	+	SINEA1
REF-2110	+	+	-	+	-	-	-	-	-	+	-	+	-	+	-	-	6		6	chr10	5880879	5880880	+	SINEA1
REF-2112	-	+	-	-	-	-	-	-	-	-	-	-	-	-	+	-	2		2	chr10	5973240	5973241	-	SINEA1
REF-2114	+	+	-	-	-	-	-	-	-	-	-	-	-	-	-	-	2		2	chr10	6021370	6021371	-	SINEA2
REF-2115	-	+	-	-	+	-	+	+	+	-	+	-	+	-	+	-	8		8	chr10	6052868	6052869	-	SINEA2
REF-2124	-	+	-	-	-	-	-	-	-	-	-	-	-	-	-	-	1		1	chr10	6503545	6503546	+	SINEA1
REF-2125	+	+	+	-	-	-	+	-	-	-	-	-	+	-	-	-	5		5	chr10	6525398	6525399	+	SINEA1
REF-2133	-	+	+	+	-	-	-	-	-	-	-	-	-	-	-	-	3		3	chr10	6695273	6695274	-	SINEA1
REF-2139	-	+	-	-	-	-	-	-	-	-	-	-	-	-	-	-	1		1	chr10	6804553	6804554	-	SINEA1
REF-2140	-	+	-	-	-	-	+	+	+	+	+	+	-	+	+	-	9		9	chr10	6825859	6825860	+	SINEA2
REF-2144	-	+	-	+	-	-	-	-	-	-	-	-	-	-	-	-	2		2	chr10	6957849	6957850	-	SINEA1
REF-2146	-	+	-	+	-	-	+	-	+	+	-	+	-	-	-	-	6		6	chr10	7009901	7009902	-	SINEA2
REF-2150	-	+	-	-	-	-	-	-	-	-	-	-	-	-	+	-	2		2	chr10	7405908	7405909	-	SINEA2
REF-2151	+	+	-	-	+	-	-	+	-	-	+	-	-	+	-	-	6		6	chr10	7463970	7463971	+	SINEA1
REF-2154	+	+	+	-	-	-	-	+	-	-	+	-	-	+	-	-	6		6	chr10	7542656	7542657	+	SINEA1
REF-2167	-	+	-	-	+	-	-	-	-	-	-	-	-	-	-	-	2		2	chr10	8081126	8081127	+	SINEA1
REF-2176	-	+	-	-	-	-	-	-	-	-	-	-	+	-	-	-	2		2	chr10	9451589	9451590	-	SINEA1
REF-2178	-	+	-	-	-	-	-	+	-	-	-	-	+	-	+	-	4		4	chr10	9574961	9574962	+	SINEA1
REF-2179	+	+	-	-	-	-	-	-	-	-	+	+	+	-	+	-	6		6	chr10	9581767	9581768	-	SINEA1
REF-2181	+	+	-	-	+	-	-	+	-	-	+	-	+	+	+	-	8		8	chr10	9631533	9631534	+	SINEA1
REF-2189	-	+	-	-	-	-	-	-	-	-	-	-	-	-	-	-	1		1	chr10	9937352	9937353	-	SINEA1
REF-2190	+	+	-	-	-	-	-	-	-	-	+	-	-	-	-	-	3		3	chr10	10031015	10031016	-	SINEA1
REF-2191	-	+	-	-	-	-	-	+	-	-	-	-	-	+	-	-	3		3	chr10	10053088	10053089	-	SINEA1
REF-2193	-	+	-	-	-	-	-	-	-	-	-	-	-	-	-	-	1		1	chr10	10229543	10229544	-	SINEA1
REF-2200	+	+	+	-	+	-	-	+	-	-	+	+	+	-	+	-	9		9	chr10	10868194	10868195	+	SINEA2
REF-2202	-	+	-	-	-	-	-	-	-	-	-	-	-	-	-	-	1		1	chr10	11085478	11085479	+	SINEA1
REF-2206	-	+	-	-	-	-	-	-	-	-	-	-	-	-	-	-	1		1	chr10	11363811	11363812	+	SINEA2
REF-2211	+	+	-	-	-	-	-	+	-	-	+	-	+	-	+	-	6		6	chr10	11474814	11474815	+	SINEA2
REF-2217	-	+	-	-	-	-	-	-	-	-	-	-	-	-	-	-	1		1	chr10	11571151	11571152	+	SINEA1
REF-2218	+	+	-	-	-	-	-	+	-	-	+	-	-	-	-	-	4		4	chr10	11589738	11589739	+	SINEA1
REF-2225	-	+	-	-	-	-	-	-	-	-	-	-	-	-	-	-	1		1	chr10	11759259	11759260	+	SINEA1
REF-2227	-	+	-	+	-	-	-	-	-	+	-	-	+	+	+	-	6		6	chr10	11816816	11816817	+	SINEA1
REF-2233	-	+	-	-	+	-	-	-	-	-	-	-	-	-	-	-	2		2	chr10	12006115	12006116	-	SINEA1
REF-2236	-	+	-	-	+	-	-	-	-	-	-	-	-	-	-	-	2		2	chr10	12035646	12035647	+	SINEA1
REF-2240	-	+	-	-	-	-	-	-	+	-	+	-	-	-	-	-	3		3	chr10	12097554	12097555	-	SINEA1
REF-2242	-	+	-	+	+	-	+	-	-	+	+	+	-	-	-	-	7		7	chr10	12105183	12105184	-	SINEA1
REF-2243	-	+	+	-	-	-	+	-	-	-	-	-	-	+	-	-	4		4	chr10	12211280	12211281	+	SINEA1
REF-2244	+	+	-	-	-	-	-	+	-	-	+	-	+	+	-	-	6		6	chr10	12215000	12215001	-	SINEA1
REF-2248	+	+	+	-	+	-	-	+	+	+	+	+	+	-	-	-	10		10	chr10	12415018	12415019	+	SINEA1
REF-2252	-	+	-	+	-	-	-	+	+	+	-	-	-	-	-	-	5		5	chr10	12667148	12667149	-	SINEA1
REF-2256	-	+	-	-	-	-	-	-	-	-	-	-	-	-	-	-	1		1	chr10	12889179	12889180	-	SINEA1
REF-2260	-	+	-	-	-	-	-	-	-	-	-	-	-	-	-	-	1		1	chr10	13092819	13092820	+	SINEA1
REF-2261	+	+	-	+	-	+	-	-	-	+	-	-	-	-	+	-	6		6	chr10	13181909	13181910	+	SINEA1
REF-2263	-	+	+	+	-	-	+	+	-	+	+	-	+	-	-	-	8		8	chr10	13341795	13341796	-	SINEA2
REF-2265	-	+	-	-	-	-	+	-	-	+	+	-	+	-	-	-	5		5	chr10	13408351	13408352	-	SINEA1
REF-2271	-	+	+	-	-	+	+	+	+	+	-	+	+	-	-	-	9		9	chr10	13628828	13628829	-	SINEA1
REF-2276	-	+	-	-	-	-	-	-	-	-	-	-	-	-	-	-	1		1	chr10	14246531	14246532	+	SINEA2
REF-2279	-	+	+	+	-	-	+	-	+	+	+	+	-	-	+	-	9		9	chr10	14690217	14690218	-	SINEA1
REF-2280	-	+	+	+	-	-	+	-	+	+	-	+	-	-	+	-	8		8	chr10	14696789	14696790	+	SINEA1
REF-2283	-	+	-	-	-	-	-	-	+	+	-	+	-	-	-	-	4		4	chr10	14821018	14821019	+	SINEA1
REF-2284	-	+	-	-	-	-	-	-	+	-	-	+	-	-	-	-	3		3	chr10	14824883	14824884	-	SINEA2
REF-2288	-	+	-	-	-	-	+	-	-	+	-	+	-	+	-	-	5		5	chr10	15006536	15006537	-	SINEA2
REF-2298	+	+	-	-	-	-	-	-	-	-	-	-	-	-	-	-	2		2	chr10	15715397	15715398	+	SINEA1
REF-2301	-	+	-	-	-	-	-	-	-	-	-	-	-	-	-	-	1		1	chr10	15772895	15772896	-	SINEA1
REF-2302	+	+	-	+	-	-	-	+	-	+	-	-	+	+	+	-	8		8	chr10	15825089	15825090	-	SINEA2
REF-2306	+	+	-	-	-	-	-	-	-	-	-	-	-	+	-	-	3		3	chr10	16013687	16013688	+	SINEA1
REF-2307	-	+	+	-	-	-	+	-	+	-	-	-	-	+	-	-	5		5	chr10	16030263	16030264	-	SINEA1
REF-2308	+	+	-	+	+	-	-	+	-	-	-	-	+	+	+	-	8		8	chr10	16049099	16049100	-	SINEA1
REF-2310	+	+	-	-	-	-	-	+	-	-	-	-	-	-	-	-	3		3	chr10	16157378	16157379	-	SINEA1
REF-2314	+	+	+	+	-	-	+	+	-	-	+	-	+	-	+	-	9		9	chr10	16600002	16600003	-	SINEA3
REF-2315	-	+	-	-	-	-	-	+	-	-	-	-	+	+	+	-	5		5	chr10	16695453	16695454	-	SINEA2
REF-2317	-	+	-	-	-	-	-	-	-	-	-	-	-	-	-	-	1		1	chr10	16830355	16830356	+	SINEA2
REF-2319	-	+	-	-	-	-	-	-	-	-	-	-	-	-	-	-	1		1	chr10	16881305	16881306	-	SINEA1
REF-2320	-	+	-	-	-	-	-	-	-	-	-	-	-	-	-	-	1		1	chr10	16968043	16968044	-	SINEA1
REF-2326	-	+	-	-	-	-	-	-	-	-	-	-	-	-	-	-	1		1	chr10	17222217	17222218	+	SINEA2
REF-2330	-	+	-	-	-	-	-	-	-	-	-	-	-	-	-	-	1		1	chr10	17511432	17511433	-	SINEA1
REF-2334	-	+	-	-	-	-	-	-	-	-	-	-	-	-	-	-	1		1	chr10	17573943	17573944	+	SINEA1
REF-2339	-	+	-	-	-	-	-	-	-	-	-	-	-	+	-	-	2		2	chr10	17663797	17663798	-	SINEA1
REF-2346	-	+	-	-	-	-	-	-	-	-	-	-	-	-	-	-	1		1	chr10	18086897	18086898	-	SINEA2
REF-2356	-	+	-	-	-	-	-	-	-	-	-	-	-	-	-	-	1		1	chr10	18638942	18638943	-	SINEA1
REF-2363	+	+	-	-	-	-	-	-	-	-	-	-	+	-	-	-	3		3	chr10	18828414	18828415	-	SINEA1
REF-2370	-	+	-	-	-	-	-	-	-	-	-	-	+	-	-	-	2		2	chr10	19572342	19572343	+	SINEA1
REF-2381	+	+	-	-	-	-	-	-	-	-	-	-	-	-	-	-	2		2	chr10	20016708	20016709	-	SINEA1
REF-2383	-	+	+	-	-	-	-	+	-	-	+	+	-	-	-	-	5		5	chr10	20084724	20084725	-	SINEA1
REF-2388	+	+	+	-	+	+	+	+	+	+	-	+	+	-	-	-	11		11	chr10	20283427	20283428	-	SINEA2
REF-2389	-	+	-	-	-	-	-	+	-	-	+	+	+	+	+	-	7		7	chr10	20419916	20419917	-	SINEA1
REF-2396	+	+	-	-	-	-	-	+	-	-	-	-	+	+	-	-	5		5	chr10	22187420	22187421	-	SINEA1
REF-2400	+	+	-	-	+	-	+	+	-	-	-	-	-	+	+	-	7		7	chr10	22670122	22670123	+	SINEA1
REF-2405	+	+	-	-	-	-	-	+	-	-	-	-	-	+	-	-	4		4	chr10	22906226	22906227	+	SINEA1
REF-2407	-	+	-	-	+	-	+	+	-	-	-	-	-	+	+	-	6		6	chr10	22910201	22910202	+	SINEA1
REF-2412	-	+	+	-	+	-	-	+	-	-	+	-	+	+	+	-	8		8	chr10	23597695	23597696	+	SINEA2
REF-2413	-	+	-	-	-	-	-	-	-	-	-	-	-	-	-	-	1		1	chr10	23819755	23819756	-	SINEA1
REF-2424	-	+	-	-	-	-	-	+	-	-	-	-	-	-	-	-	2		2	chr10	24940547	24940548	+	SINEA2
REF-2426	-	+	+	-	-	-	+	+	+	+	-	+	+	+	-	-	9		9	chr10	25264670	25264671	-	SINEA1
REF-2432	-	+	-	-	-	-	-	-	-	-	-	-	-	-	-	-	1		1	chr10	25729035	25729036	-	SINEA1
REF-2445	-	+	-	+	-	-	-	-	-	-	-	-	-	-	-	-	2		2	chr10	27397844	27397845	-	SINEA1
REF-2454	-	+	+	-	-	-	+	-	-	-	+	-	-	-	+	-	5		5	chr10	28310151	28310152	+	SINEA1
REF-2457	-	+	-	-	-	-	-	-	-	-	-	-	-	-	-	-	1		1	chr10	28359992	28359993	+	SINEA1
REF-2459	-	+	+	+	-	-	-	-	-	-	-	+	-	-	-	-	4		4	chr10	28624570	28624571	+	SINEA1
REF-2461	+	+	-	-	-	-	-	-	-	-	-	-	-	-	+	-	3		3	chr10	29010525	29010526	-	SINEA1
REF-2462	-	+	-	-	-	-	-	-	-	-	-	-	-	-	-	-	1		1	chr10	29173322	29173323	-	SINEA2
REF-2464	-	+	-	-	-	-	-	-	-	-	-	-	-	-	-	-	1		1	chr10	29400732	29400733	+	SINEA1
REF-2465	+	+	-	-	+	-	-	+	-	-	+	-	-	+	+	-	7		7	chr10	29493618	29493619	-	SINEA1
REF-2466	+	+	+	-	-	-	-	-	+	+	+	+	+	-	-	-	8		8	chr10	29538515	29538516	-	SINEA1
REF-2467	-	+	-	-	-	-	-	-	-	-	+	-	+	+	-	-	4		4	chr10	29609294	29609295	-	SINEA1
REF-2477	-	+	-	-	+	-	-	-	-	-	-	-	-	-	+	-	3		3	chr10	30697295	30697296	+	SINEA1
REF-2478	-	+	-	-	+	+	-	-	-	+	-	-	+	+	+	-	7		7	chr10	31384023	31384024	-	SINEA1
REF-2480	-	+	-	-	-	-	-	-	-	-	-	-	-	-	-	-	1		1	chr10	31688945	31688946	-	SINEA1
REF-2485	-	+	-	-	+	-	-	-	-	-	-	-	-	+	+	-	4		4	chr10	31923484	31923485	+	SINEA2
REF-2486	-	+	-	+	-	+	+	+	-	+	-	-	+	+	-	-	8		8	chr10	31925981	31925982	-	SINEA1
REF-2488	-	+	-	-	-	-	-	-	-	-	+	-	-	-	-	-	2		2	chr10	31971852	31971853	+	SINEA1
REF-2489	-	+	-	-	-	-	-	-	-	-	-	-	-	-	-	-	1		1	chr10	32301184	32301185	-	SINEA2
REF-2490	-	+	-	-	-	-	-	-	-	-	-	-	-	-	-	-	1		1	chr10	32304482	32304483	+	SINEA1
REF-2497	-	+	-	-	-	-	-	-	-	-	-	-	-	-	-	-	1		1	chr10	33142578	33142579	-	SINEA1
REF-2499	-	+	-	-	-	-	-	-	-	-	-	-	-	-	-	-	1		1	chr10	33360172	33360173	-	SINEA1
REF-2503	-	+	+	+	-	-	+	-	+	+	-	+	-	+	+	-	9		9	chr10	33462448	33462449	-	SINEA1
REF-2515	+	+	+	+	-	+	+	-	+	+	+	-	-	-	-	-	9		9	chr10	34300821	34300822	-	SINEA2
REF-2517	+	+	-	+	+	+	+	-	+	-	+	-	-	+	+	-	10		10	chr10	34958902	34958903	+	SINEA2
REF-2519	-	+	-	-	-	-	-	-	-	-	+	-	-	-	+	-	3		3	chr10	35021716	35021717	+	SINEA1
REF-2520	-	+	-	+	+	-	-	-	-	-	+	-	-	-	+	-	5		5	chr10	35210708	35210709	+	SINEA1
REF-2523	-	+	+	-	-	-	+	-	+	+	-	+	-	+	-	-	7		7	chr10	35718923	35718924	+	SINEA1
REF-2524	-	+	-	-	-	-	-	-	-	-	-	-	-	-	-	-	1		1	chr10	35878434	35878435	-	SINEA2
REF-2543	+	+	-	+	+	-	+	+	+	+	+	+	+	+	+	-	13		13	chr10	38935094	38935095	+	SINEA1
REF-2544	-	+	-	+	-	-	+	+	+	-	-	-	+	+	+	-	8		8	chr10	38943123	38943124	-	SINEA1
REF-2558	+	+	-	+	+	-	+	+	+	+	+	+	+	-	-	-	11		11	chr10	39678958	39678959	+	SINEA1
REF-2559	-	+	-	-	-	-	-	-	-	-	-	-	-	-	-	-	1		1	chr10	39774186	39774187	+	SINEA1
REF-2563	-	+	-	-	-	-	-	+	-	+	-	-	-	-	-	-	3		3	chr10	39938576	39938577	+	SINEA1
REF-2564	+	+	-	-	+	-	-	+	-	+	-	-	+	+	+	-	8		8	chr10	39982010	39982011	-	SINEA1
REF-2568	-	+	+	-	-	+	+	-	-	-	-	-	-	-	-	-	4		4	chr10	40282942	40282943	-	SINEA2
REF-2576	-	+	-	-	+	-	-	+	-	-	-	-	-	-	+	-	4		4	chr10	40863360	40863361	-	SINEA1
REF-2584	+	+	-	-	+	-	-	+	-	-	+	-	+	+	-	-	7		7	chr10	41304961	41304962	+	SINEA3
REF-2595	-	+	-	-	-	-	-	-	-	+	-	-	-	+	-	-	3		3	chr10	43045229	43045230	+	SINEA1
REF-2596	-	+	-	-	-	-	-	-	-	+	-	-	-	+	-	-	3		3	chr10	43047321	43047322	-	SINEA1
REF-2597	+	+	-	+	+	-	-	-	-	+	+	-	-	+	-	-	7		7	chr10	43243073	43243074	-	SINEA1
REF-2602	-	+	-	-	-	-	-	-	-	-	-	-	-	-	-	-	1		1	chr10	43695009	43695010	+	SINEA2
REF-2606	-	+	-	-	-	-	-	-	-	-	-	-	-	-	-	-	1		1	chr10	43855066	43855067	-	SINEA1
REF-2610	-	+	-	-	-	-	-	-	-	-	-	-	-	-	-	-	1		1	chr10	43961914	43961915	-	SINEA1
REF-2612	-	+	+	+	-	-	-	-	+	+	-	+	-	-	-	-	6		6	chr10	44128620	44128621	+	SINEA1
REF-2616	+	+	-	-	-	-	-	-	-	-	+	-	+	+	-	-	5		5	chr10	44250806	44250807	+	SINEA1
REF-2627	-	+	-	+	-	-	-	+	+	-	-	-	-	-	-	-	4		4	chr10	44673656	44673657	-	SINEA1
REF-2631	-	+	-	-	-	-	-	+	-	-	-	-	-	+	-	-	3		3	chr10	44800196	44800197	-	SINEA1
REF-2636	-	+	-	-	-	-	-	-	-	-	-	-	-	-	-	-	1		1	chr10	45010620	45010621	-	SINEA1
REF-2638	-	+	-	-	+	-	-	+	-	-	-	-	+	+	-	-	5		5	chr10	45114008	45114009	-	SINEA1
REF-2642	+	+	-	-	+	-	-	+	-	+	+	-	+	+	+	-	9		9	chr10	45811669	45811670	-	SINEA2
REF-2648	-	+	-	-	-	-	-	-	-	-	-	-	-	-	-	-	1		1	chr10	46305892	46305893	+	SINEA2
REF-2649	-	+	-	-	+	-	-	-	-	-	+	-	-	-	+	-	4		4	chr10	46339060	46339061	+	SINEA1
REF-2651	+	+	-	+	-	-	-	-	+	+	-	-	-	-	-	-	5		5	chr10	46537670	46537671	-	SINEA1
REF-2655	-	+	+	-	+	-	+	-	-	-	-	-	-	-	-	-	4		4	chr10	46949658	46949659	-	SINEA1
REF-2662	-	+	-	-	+	-	-	+	-	+	-	-	+	+	+	-	7		7	chr10	47433652	47433653	-	SINEA2
REF-2665	-	+	-	-	-	-	-	-	-	-	-	-	-	-	-	-	1		1	chr10	47568034	47568035	-	SINEA1
REF-2666	-	+	-	-	+	-	-	-	-	-	-	-	-	-	-	-	2		2	chr10	47568846	47568847	+	SINEA1
REF-2670	-	+	-	-	-	-	-	-	-	-	-	-	-	-	-	-	1		1	chr10	47838579	47838580	-	SINEA1
REF-2672	-	+	-	-	-	+	-	-	-	-	-	-	+	-	-	-	3		3	chr10	47945115	47945116	+	SINEA2
REF-2688	-	+	-	-	-	-	-	-	-	-	-	-	-	-	-	-	1		1	chr10	48636794	48636795	-	SINEA1
REF-2692	+	+	+	-	-	-	-	-	-	-	-	-	-	-	+	-	4		4	chr10	48752391	48752392	-	SINEA1
REF-2695	-	+	-	-	-	-	-	-	-	-	-	-	-	-	-	-	1		1	chr10	48888263	48888264	+	SINEA1
REF-2697	+	+	-	-	-	-	-	-	-	-	-	-	+	-	+	-	4		4	chr10	48993763	48993764	+	SINEA1
REF-2699	-	+	-	-	-	-	-	+	-	-	-	-	-	+	-	-	3		3	chr10	49153577	49153578	-	SINEA1
REF-2701	+	+	-	-	+	-	+	+	-	-	+	-	+	+	+	-	9		9	chr10	49164876	49164877	+	SINEA1
REF-2704	-	+	-	-	-	-	-	-	-	-	+	-	-	-	+	-	3		3	chr10	49214239	49214240	-	SINEA1
REF-2711	-	+	-	-	-	-	-	+	-	+	-	-	-	-	-	-	3		3	chr10	49359841	49359842	-	SINEA1
REF-2713	-	+	-	-	-	-	-	-	-	-	-	-	-	+	-	-	2		2	chr10	49498657	49498658	+	SINEA1
REF-2715	-	+	+	+	-	-	-	-	+	+	-	+	+	+	+	-	9		9	chr10	49614014	49614015	+	SINEA1
REF-2720	-	+	-	-	-	-	-	-	-	+	-	-	-	+	+	-	4		4	chr10	49938277	49938278	-	SINEA1
REF-2721	+	+	+	+	-	-	+	-	+	-	-	+	+	+	+	-	10		10	chr10	50007744	50007745	-	SINEA1
REF-2723	-	+	-	+	-	-	-	-	-	-	-	-	-	-	+	-	3		3	chr10	50014789	50014790	+	SINEA2
REF-2724	-	+	-	+	-	-	-	-	+	+	-	+	-	-	+	-	6		6	chr10	50017805	50017806	-	SINEA1
REF-2725	-	+	-	-	-	-	-	-	-	-	-	-	-	-	+	-	2		2	chr10	50029753	50029754	+	SINEA1
REF-2729	+	+	+	+	-	+	+	+	+	+	+	+	+	+	+	-	14		14	chr10	50274205	50274206	+	SINEA1
REF-2731	-	+	-	-	-	-	-	-	-	-	-	-	-	-	-	-	1		1	chr10	50327602	50327603	+	SINEA1
REF-2733	+	+	+	+	-	-	-	+	+	-	-	+	-	-	+	-	8		8	chr10	50469337	50469338	-	SINEA1
REF-2736	-	+	+	+	+	-	+	-	+	-	-	-	-	-	-	-	6		6	chr10	50519963	50519964	-	SINEA3
REF-2737	-	+	+	+	+	-	-	+	+	-	-	-	-	-	-	-	6		6	chr10	50531671	50531672	-	SINEA1
REF-2739	-	+	-	-	-	-	-	-	-	-	-	-	-	-	-	-	1		1	chr10	50558373	50558374	+	SINEA2
REF-2742	-	+	-	-	-	-	+	+	-	-	+	-	+	-	+	-	6		6	chr10	50737559	50737560	-	SINEA1
REF-2745	+	+	-	-	+	-	-	+	-	-	-	-	-	+	+	-	6		6	chr10	50970586	50970587	+	SINEA1
REF-2747	-	+	-	-	-	-	-	-	-	-	-	-	-	-	-	-	1		1	chr10	51068898	51068899	-	SINEA1
REF-2748	+	+	-	+	-	+	-	+	-	-	+	-	-	-	-	-	6		6	chr10	51087501	51087502	-	SINEA1
REF-2751	+	+	-	-	+	+	-	+	-	-	+	-	+	-	-	-	7		7	chr10	51192863	51192864	-	SINEA1
REF-2752	-	+	-	-	+	-	-	-	-	-	-	-	+	+	-	-	4		4	chr10	51428681	51428682	-	SINEA1
REF-2753	-	+	-	-	-	-	-	+	-	-	-	-	-	-	-	-	2		2	chr10	51442243	51442244	+	SINEA1
REF-2754	+	+	+	-	+	-	-	+	-	-	+	-	+	+	+	-	9		9	chr10	51459276	51459277	+	SINEA1
REF-2760	-	+	-	-	-	-	-	-	-	-	+	-	-	+	+	-	4		4	chr10	51611352	51611353	+	SINEA1
REF-2764	+	+	-	-	-	-	-	-	-	-	-	-	-	-	+	-	3		3	chr10	51679673	51679674	-	SINEA1
REF-2766	-	+	-	-	+	-	-	-	-	-	+	+	-	-	+	-	5		5	chr10	51694800	51694801	+	SINEA2
REF-2767	+	+	-	-	-	-	-	-	-	-	-	+	-	-	+	-	4		4	chr10	51697159	51697160	+	SINEA2
REF-2769	-	+	-	-	+	+	-	+	+	-	-	+	-	-	-	-	6		6	chr10	51702998	51702999	-	SINEA1
REF-2770	-	+	-	-	-	-	-	-	-	-	-	-	+	-	-	-	2		2	chr10	51712910	51712911	+	SINEA1
REF-2771	-	+	+	-	+	-	-	-	-	-	+	+	-	+	+	-	7		7	chr10	51770549	51770550	-	SINEA2
REF-2773	-	+	-	-	-	-	-	+	-	-	-	+	+	-	+	-	5		5	chr10	51792696	51792697	+	SINEA1
REF-2778	-	+	-	-	-	-	-	-	-	-	-	+	-	-	-	-	2		2	chr10	51926920	51926921	-	SINEA2
REF-2780	-	+	-	-	-	-	-	-	-	-	-	-	-	-	-	-	1		1	chr10	52021040	52021041	+	SINEA2
REF-2783	-	+	-	-	-	-	-	-	-	-	-	-	-	-	+	-	2		2	chr10	52192659	52192660	+	SINEA1
REF-2787	-	+	-	-	-	-	-	-	-	-	-	-	-	-	+	-	2		2	chr10	52343721	52343722	+	SINEA1
REF-2797	-	+	-	-	-	-	-	+	-	-	+	+	-	+	+	-	6		6	chr10	53621290	53621291	+	SINEA2
REF-2800	+	+	-	-	-	-	-	+	-	-	+	+	+	-	+	-	7		7	chr10	53859012	53859013	+	SINEA2
REF-2802	-	+	-	-	-	-	-	-	-	-	+	+	-	-	+	-	4		4	chr10	54010254	54010255	+	SINEA1
REF-2805	+	+	+	-	+	+	-	-	+	+	-	-	+	+	-	-	9		9	chr10	54064840	54064841	+	SINEA1
REF-2809	+	+	+	+	-	-	+	+	+	+	+	+	+	+	-	-	12		12	chr10	54215208	54215209	-	SINEA1
REF-2812	+	+	-	-	-	-	-	-	+	-	+	-	-	+	+	-	6		6	chr10	54478220	54478221	+	SINEA1
REF-2813	-	+	-	+	-	-	-	+	+	-	+	-	+	+	+	-	8		8	chr10	54523386	54523387	+	SINEA2
REF-2815	-	+	-	+	+	-	-	-	+	+	-	+	+	-	-	-	7		7	chr10	54782797	54782798	-	SINEA1
REF-2816	-	+	+	-	-	-	-	-	-	-	-	+	-	-	-	-	3		3	chr10	54815289	54815290	+	SINEA2
REF-2818	-	+	-	-	+	-	-	+	-	-	-	-	-	-	-	-	3		3	chr10	54830636	54830637	-	SINEA1
REF-2820	+	+	-	+	+	-	+	+	-	+	+	+	+	+	-	-	11		11	chr10	55014943	55014944	+	SINEA1
REF-2821	+	+	-	+	-	-	-	-	-	-	-	-	-	-	+	-	4		4	chr10	55073969	55073970	+	SINEA2
REF-2831	-	+	-	-	-	-	-	-	-	-	-	-	-	-	-	-	1		1	chr10	55594615	55594616	-	SINEA1
REF-2839	+	+	-	-	-	-	-	+	-	+	+	-	+	+	+	-	8		8	chr10	55670929	55670930	-	SINEA1
REF-2840	-	+	+	-	+	-	-	-	-	+	-	-	+	+	-	-	6		6	chr10	55689122	55689123	+	SINEA1
REF-2845	+	+	-	-	-	-	-	-	-	-	-	-	+	-	+	-	4		4	chr10	55895536	55895537	+	SINEA1
REF-2848	-	+	-	+	-	-	+	-	-	-	-	-	+	-	-	-	4		4	chr10	55960514	55960515	-	SINEA1
REF-2861	-	+	+	-	+	-	-	+	+	-	+	-	-	+	-	-	7		7	chr10	56218640	56218641	-	SINEA2
REF-2865	+	+	-	-	-	-	+	+	-	-	+	-	+	+	+	-	8		8	chr10	56448663	56448664	-	SINEA2
REF-2866	+	+	-	-	-	-	-	+	+	-	+	-	+	+	+	-	8		8	chr10	56489639	56489640	-	SINEA1
REF-2868	+	+	+	+	-	+	+	+	-	+	+	+	+	+	+	-	13		13	chr10	56507044	56507045	+	SINEA1
REF-2873	-	+	+	+	+	-	-	+	-	+	-	+	-	-	-	-	7		7	chr10	56844638	56844639	+	SINEA1
REF-2882	+	+	-	+	-	-	+	-	-	+	+	+	+	+	-	-	9		9	chr10	57560895	57560896	-	SINEA2
REF-2883	-	+	-	-	-	-	-	-	-	-	-	-	-	-	-	-	1		1	chr10	57571596	57571597	-	SINEA1
REF-2886	-	+	-	-	-	-	-	-	-	-	-	-	-	-	-	-	1		1	chr10	57611490	57611491	-	SINEA1
REF-2887	-	+	-	-	-	-	-	-	-	-	-	-	-	-	-	-	1		1	chr10	57646779	57646780	-	SINEA1
REF-2895	-	+	+	+	+	+	+	-	-	+	-	+	-	-	-	-	8		8	chr10	58033436	58033437	-	SINEA2
REF-2896	-	+	-	-	-	-	-	-	-	-	-	-	-	-	-	-	1		1	chr10	58111195	58111196	+	SINEA1
REF-2899	-	+	-	-	-	-	-	-	+	-	-	-	-	-	+	-	3		3	chr10	58217497	58217498	-	SINEA1
REF-2904	-	+	-	+	-	+	-	-	-	+	-	-	+	-	-	-	5		5	chr10	58620736	58620737	+	SINEA1
REF-2906	+	+	-	+	-	-	-	+	-	+	-	-	+	+	-	-	7		7	chr10	58665817	58665818	+	SINEA1
REF-2912	-	+	-	-	-	-	-	-	-	-	-	-	-	-	-	-	1		1	chr10	58814910	58814911	+	SINEA1
REF-2913	+	+	+	-	-	-	-	-	+	-	-	-	+	-	-	-	5		5	chr10	58846670	58846671	-	SINEA1
REF-2915	+	+	+	-	-	-	-	-	+	+	-	+	+	+	-	-	8		8	chr10	58974840	58974841	+	SINEA2
REF-2920	-	+	-	-	-	-	-	-	-	-	-	-	-	-	-	-	1		1	chr10	59119412	59119413	-	SINEA1
REF-2924	+	+	-	-	-	-	-	+	+	+	+	-	+	-	-	-	7		7	chr10	59486763	59486764	-	SINEA1
REF-2930	-	+	-	-	-	-	-	-	-	-	-	-	-	-	-	-	1		1	chr10	59819273	59819274	-	SINEA1
REF-2939	-	+	-	-	-	-	-	-	-	-	-	-	-	-	-	-	1		1	chr10	60373153	60373154	-	SINEA1
REF-2940	-	+	+	-	-	-	-	-	-	+	-	-	+	-	-	-	4		4	chr10	60449773	60449774	+	SINEA1
REF-2945	+	+	-	-	+	-	-	-	-	-	-	-	-	+	-	-	4		4	chr10	60990450	60990451	-	SINEA1
REF-2949	+	+	-	-	+	-	-	-	-	-	-	-	-	-	-	-	3		3	chr10	61229662	61229663	-	SINEA2
REF-2955	-	+	-	-	+	-	-	+	-	-	+	-	-	-	-	-	4		4	chr10	61851915	61851916	+	SINEA1
REF-2956	-	+	-	-	-	-	-	+	-	-	+	-	-	-	-	-	3		3	chr10	61870451	61870452	+	SINEA1
REF-2958	+	+	-	-	-	-	-	+	+	-	+	-	-	-	+	-	6		6	chr10	62041243	62041244	-	SINEA2
REF-2961	-	+	-	-	-	-	-	-	-	-	-	-	-	-	-	-	1		1	chr10	62210955	62210956	+	SINEA1
REF-2963	-	+	-	-	-	-	-	-	+	-	-	-	-	+	-	-	3		3	chr10	62350371	62350372	-	SINEA1
REF-2965	-	+	-	-	-	-	-	-	+	-	-	-	-	-	-	-	2		2	chr10	63193371	63193372	+	SINEA1
REF-2969	-	+	-	+	-	-	-	-	-	-	-	+	-	-	-	-	3		3	chr10	63728589	63728590	-	SINEA1
REF-2974	-	+	+	+	-	-	+	-	-	-	-	+	-	-	-	-	5		5	chr10	63939426	63939427	-	SINEA1
REF-2984	+	+	-	-	+	-	-	-	-	-	-	-	-	-	-	-	3		3	chr10	64301607	64301608	+	SINEA1
REF-2985	+	+	-	-	-	-	-	+	-	+	+	-	-	+	+	-	7		7	chr10	64424879	64424880	+	SINEA1
REF-2990	+	+	-	+	+	-	-	+	+	+	+	-	-	+	+	-	10		10	chr10	65113039	65113040	+	SINEA1
REF-2991	+	+	-	-	+	-	-	+	-	+	+	-	-	+	-	-	7		7	chr10	65116551	65116552	+	SINEA1
REF-2993	+	+	-	+	+	-	-	+	+	-	-	-	-	+	+	-	8		8	chr10	65356433	65356434	-	SINEA1
REF-2997	-	+	-	+	-	-	-	-	-	-	+	-	-	-	-	-	3		3	chr10	65477834	65477835	-	SINEA1
REF-2999	-	+	-	-	-	-	-	-	-	-	-	-	-	-	-	-	1		1	chr10	65511345	65511346	-	SINEA2
REF-3001	-	+	-	+	+	-	-	-	-	-	-	-	-	+	-	-	4		4	chr10	65606972	65606973	-	SINEA1
REF-3003	-	+	-	+	+	-	-	-	-	-	-	-	-	-	-	-	3		3	chr10	65648661	65648662	-	SINEA2
REF-3006	-	+	-	+	-	-	-	-	-	-	-	-	-	-	-	-	2		2	chr10	65667257	65667258	+	SINEA1
REF-3012	-	+	-	-	-	-	-	-	-	-	-	-	-	-	-	-	1		1	chr10	65957132	65957133	+	SINEA1
REF-3016	+	+	-	-	-	-	-	+	-	-	-	-	-	+	-	-	4		4	chr10	66195670	66195671	+	SINEA2
REF-3020	-	+	-	-	-	-	-	-	-	-	+	-	-	-	-	-	2		2	chr10	67142007	67142008	-	SINEA2
REF-3025	-	+	-	+	-	-	-	-	+	-	-	-	-	-	-	-	3		3	chr10	67580951	67580952	-	SINEA1
REF-3026	+	+	-	-	-	-	-	+	-	-	-	-	-	-	-	-	3		3	chr10	67585010	67585011	+	SINEA1
REF-3027	+	+	-	-	+	-	-	-	-	+	+	+	+	+	+	-	9		9	chr10	67595144	67595145	-	SINEA1
REF-3030	-	+	-	-	-	-	-	-	-	-	-	-	-	-	-	-	1		1	chr10	68090608	68090609	+	SINEA1
REF-3033	-	+	-	-	-	-	-	-	-	-	-	-	-	-	-	-	1		1	chr10	68837806	68837807	-	SINEA1
REF-3037	+	+	-	-	-	-	-	-	-	-	-	-	+	+	-	-	4		4	chr11	376338	376339	-	SINEA1
REF-3039	+	+	-	-	-	-	-	+	-	-	-	-	+	+	+	-	6		6	chr11	414901	414902	-	SINEA1
REF-3045	-	+	-	+	-	-	+	-	-	-	-	-	-	-	-	-	3		3	chr11	1490922	1490923	+	SINEA2
REF-3064	-	+	-	-	-	+	-	-	-	-	-	-	+	+	+	-	5		5	chr11	3926912	3926913	+	SINEA1
REF-3070	-	+	-	-	+	-	-	-	+	-	-	-	-	-	+	-	4		4	chr11	4500269	4500270	-	SINEA1
REF-3073	-	+	-	-	-	-	-	-	+	-	-	-	-	-	-	-	2		2	chr11	4651715	4651716	+	SINEA2
REF-3074	-	+	-	+	-	-	-	-	-	-	+	-	+	-	+	-	5		5	chr11	4704174	4704175	+	SINEA1
REF-3081	-	+	-	+	-	-	+	-	-	-	-	-	-	-	-	-	3		3	chr11	4918021	4918022	-	SINEA2
REF-3082	-	+	-	-	+	+	-	+	-	-	-	+	-	-	-	-	5		5	chr11	4996032	4996033	-	SINEA2
REF-3084	-	+	+	+	+	+	-	-	+	-	-	+	-	-	-	-	7		7	chr11	5029673	5029674	-	SINEA1
REF-3086	-	+	-	-	+	-	-	-	-	-	-	+	-	-	-	-	3		3	chr11	5033814	5033815	+	SINEA1
REF-3087	-	+	+	-	+	-	-	-	+	+	-	+	-	-	-	-	6		6	chr11	5079577	5079578	+	SINEA1
REF-3092	-	+	-	-	+	-	-	-	-	-	-	-	-	-	-	-	2		2	chr11	5313381	5313382	+	SINEA1
REF-3108	-	+	-	-	-	-	-	-	-	-	-	-	-	-	+	-	2		2	chr11	6395351	6395352	-	SINEA1
REF-3114	+	+	-	+	-	-	-	+	-	-	-	-	+	-	+	-	6		6	chr11	7502166	7502167	+	SINEA2
REF-3115	-	+	-	+	+	-	+	-	-	-	-	-	+	-	-	-	5		5	chr11	7584018	7584019	-	SINEA1
REF-3120	-	+	-	-	-	-	-	-	-	-	-	-	-	-	+	-	2		2	chr11	8275464	8275465	+	SINEA2
REF-3125	-	+	-	-	-	-	-	-	-	-	-	-	+	-	-	-	2		2	chr11	8808076	8808077	-	SINEA2
REF-3131	-	+	-	-	+	-	-	-	-	-	-	-	-	-	-	-	2		2	chr11	9175639	9175640	+	SINEA1
REF-3133	-	+	-	-	-	-	-	-	-	-	-	-	-	-	-	-	1		1	chr11	9284999	9285000	-	SINEA1
REF-3137	-	+	-	-	-	-	-	-	-	-	-	-	-	-	-	-	1		1	chr11	9572982	9572983	+	SINEA3
REF-3143	+	+	+	+	-	-	+	+	+	+	-	+	+	-	+	-	11		11	chr11	9935019	9935020	+	SINEA1
REF-3153	-	+	-	-	-	-	-	-	-	-	-	-	-	-	-	-	1		1	chr11	10488708	10488709	-	SINEA1
REF-3155	+	+	-	-	-	-	-	-	-	-	-	-	-	+	-	-	3		3	chr11	10728040	10728041	+	SINEA1
REF-3160	-	+	-	-	-	-	-	-	-	-	-	-	-	-	-	-	1		1	chr11	11081990	11081991	-	SINEA1
REF-3161	-	+	-	-	-	-	-	-	-	-	-	-	-	-	-	-	1		1	chr11	11113465	11113466	-	SINEA1
REF-3168	-	+	+	-	+	-	+	-	-	-	+	+	-	+	-	-	7		7	chr11	11463473	11463474	+	SINEA1
REF-3170	-	+	+	-	-	-	-	+	+	-	+	+	-	+	+	-	8		8	chr11	11651028	11651029	+	SINEA1
REF-3171	-	+	-	-	-	-	-	+	-	-	-	-	-	-	-	-	2		2	chr11	11656367	11656368	-	SINEA1
REF-3174	-	+	-	+	-	-	-	-	-	-	+	-	-	-	+	-	4		4	chr11	11772002	11772003	-	SINEA1
REF-3177	+	+	-	-	+	-	-	+	+	-	+	-	+	+	-	-	8		8	chr11	12071231	12071232	+	SINEA1
REF-3179	+	+	-	-	+	-	-	+	+	-	+	+	+	+	+	-	10		10	chr11	12131211	12131212	+	SINEA1
REF-3180	+	+	-	-	+	-	-	-	+	-	+	+	+	+	+	-	9		9	chr11	12180204	12180205	-	SINEA1
REF-3184	-	+	-	-	-	-	+	+	-	-	-	-	-	-	-	-	3		3	chr11	12360785	12360786	-	SINEA1
REF-3190	+	+	+	+	-	-	+	+	-	+	+	+	+	+	+	-	12		12	chr11	12697735	12697736	-	SINEA1
REF-3192	+	+	-	-	+	-	+	+	-	-	+	-	+	+	+	-	9		9	chr11	12970357	12970358	+	SINEA1
REF-3197	-	+	-	+	-	-	-	+	+	-	+	-	-	-	+	-	6		6	chr11	13115946	13115947	-	SINEA1
REF-3205	+	+	-	-	-	-	-	-	-	-	-	-	-	-	+	-	3		3	chr11	14181858	14181859	-	SINEA2
REF-3208	-	+	-	-	-	-	-	-	-	-	-	-	-	-	-	-	1		1	chr11	14412170	14412171	+	SINEA2
REF-3213	-	+	-	-	+	-	-	+	-	-	-	-	+	-	-	-	4		4	chr11	14742823	14742824	+	SINEA1
REF-3214	-	+	-	-	-	-	-	-	-	-	-	-	-	-	-	-	1		1	chr11	14765474	14765475	+	SINEA2
REF-3215	-	+	-	-	-	-	-	-	-	-	-	-	-	-	-	-	1		1	chr11	14834652	14834653	+	SINEA2
REF-3216	+	+	-	-	+	-	+	-	-	-	+	-	+	-	+	-	7		7	chr11	14849946	14849947	+	SINEA1
REF-3222	-	+	-	-	-	-	-	-	-	-	-	-	-	-	-	-	1		1	chr11	15400136	15400137	+	SINEA1
REF-3224	-	+	-	+	-	-	-	+	+	+	-	-	+	-	+	-	7		7	chr11	15653329	15653330	-	SINEA1
REF-3232	-	+	-	-	-	-	-	+	-	-	-	-	-	-	+	-	3		3	chr11	15960577	15960578	+	SINEA1
REF-3235	+	+	-	-	-	-	-	+	-	-	+	-	+	+	-	-	6		6	chr11	16125980	16125981	-	SINEA1
REF-3239	-	+	-	+	-	-	-	-	+	+	-	+	+	-	-	-	6		6	chr11	16345545	16345546	-	SINEA1
REF-3241	-	+	-	-	-	-	-	-	+	-	-	-	-	+	-	-	3		3	chr11	16621454	16621455	-	SINEA1
REF-3244	-	+	-	-	-	-	-	-	-	-	-	-	-	-	-	-	1		1	chr11	16773370	16773371	+	SINEA1
REF-3245	-	+	-	-	-	-	-	-	-	-	-	-	-	+	-	-	2		2	chr11	16934279	16934280	+	SINEA1
REF-3246	+	+	-	-	-	-	-	-	-	-	-	-	-	-	-	-	2		2	chr11	16998723	16998724	+	SINEA1
REF-3248	+	+	-	-	-	-	-	+	-	-	+	-	-	+	-	-	5		5	chr11	17103143	17103144	+	SINEA1
REF-3274	+	+	+	+	+	-	+	+	+	+	+	+	+	+	+	-	14		14	chr11	18817888	18817889	-	SINEA1
REF-3280	-	+	-	-	-	-	-	-	-	-	-	-	-	-	-	-	1		1	chr11	19082065	19082066	+	SINEA1
REF-3283	-	+	-	-	-	-	-	+	-	-	-	-	-	-	-	-	2		2	chr11	19337139	19337140	+	SINEA1
REF-3286	+	+	-	-	-	-	-	-	+	+	+	-	+	-	-	-	6		6	chr11	19631411	19631412	-	SINEA2
REF-3290	-	+	-	-	-	-	-	-	+	-	-	-	+	-	-	-	3		3	chr11	19714985	19714986	-	SINEA1
REF-3292	-	+	-	-	-	-	-	-	-	-	-	-	-	+	-	-	2		2	chr11	20209061	20209062	-	SINEA3
REF-3296	-	+	-	-	-	-	-	-	-	-	-	-	-	-	-	-	1		1	chr11	20507742	20507743	+	SINEA1
REF-3301	-	+	-	-	-	-	-	-	-	-	-	+	-	+	+	-	4		4	chr11	20717548	20717549	-	SINEA1
REF-3308	-	+	-	-	+	-	-	-	-	-	-	-	-	-	-	-	2		2	chr11	21010516	21010517	-	SINEA1
REF-3310	-	+	-	-	-	-	-	-	-	-	-	-	-	-	+	-	2		2	chr11	21137864	21137865	+	SINEA1
REF-3314	-	+	-	-	-	-	-	-	-	-	-	-	+	-	+	-	3		3	chr11	21580348	21580349	-	SINEA1
REF-3316	-	+	-	-	-	-	-	-	-	-	-	-	-	-	-	-	1		1	chr11	21695069	21695070	+	SINEA1
REF-3319	-	+	-	-	-	-	-	-	-	-	-	-	-	-	-	-	1		1	chr11	21818551	21818552	+	SINEA2
REF-3324	+	+	+	-	+	-	+	+	-	-	+	+	+	+	+	-	11		11	chr11	21899911	21899912	+	SINEA1
REF-3325	-	+	-	-	-	-	-	-	-	-	-	-	-	+	-	-	2		2	chr11	21957240	21957241	-	SINEA1
REF-3331	-	+	-	-	-	-	-	-	-	-	-	-	-	-	-	-	1		1	chr11	22043850	22043851	+	SINEA1
REF-3339	+	+	-	-	-	-	-	+	-	-	-	-	-	-	-	-	3		3	chr11	22243442	22243443	+	SINEA1
REF-3340	+	+	-	-	+	-	-	-	-	-	+	-	-	+	+	-	6		6	chr11	22265248	22265249	+	SINEA2
REF-3357	-	+	-	-	+	-	-	+	+	-	-	-	-	-	-	-	4		4	chr11	22887559	22887560	-	SINEA1
REF-3358	-	+	-	-	-	-	-	-	-	-	-	-	-	-	-	-	1		1	chr11	23011757	23011758	+	SINEA1
REF-3360	-	+	-	-	-	-	-	-	-	-	-	-	+	-	-	-	2		2	chr11	23030987	23030988	-	SINEA1
REF-3366	-	+	-	-	-	-	-	+	+	-	-	-	-	-	+	-	4		4	chr11	23384786	23384787	-	SINEA1
REF-3372	+	+	-	-	-	-	-	+	+	-	-	-	+	-	-	-	5		5	chr11	23977277	23977278	+	SINEA1
REF-3374	-	+	-	-	+	-	-	+	+	-	+	-	+	+	+	-	8		8	chr11	24122296	24122297	+	SINEA1
REF-3376	-	+	-	-	-	-	-	-	-	-	+	-	-	-	+	-	3		3	chr11	24192604	24192605	-	SINEA1
REF-3378	+	+	-	-	-	-	-	-	-	-	+	-	-	-	+	-	4		4	chr11	24387444	24387445	+	SINEA2
REF-3382	-	+	-	-	+	+	-	-	+	-	-	-	+	+	-	-	6		6	chr11	24701407	24701408	+	SINEA1
REF-3387	-	+	-	-	-	-	-	-	-	-	-	+	-	-	+	-	3		3	chr11	24770772	24770773	+	SINEA1
REF-3388	-	+	-	-	-	-	-	-	-	-	-	-	-	-	-	-	1		1	chr11	24787176	24787177	-	SINEA1
REF-3389	+	+	-	+	+	-	+	-	+	+	-	-	+	-	-	-	8		8	chr11	24787864	24787865	-	SINEA1
REF-3395	+	+	-	-	-	-	-	-	-	-	+	-	-	-	-	-	3		3	chr11	25012962	25012963	-	SINEA1
REF-3401	-	+	-	+	+	-	-	-	-	-	-	+	-	-	+	-	5		5	chr11	25293042	25293043	-	SINEA1
REF-3405	-	+	-	+	-	-	-	-	-	+	-	-	-	-	-	-	3		3	chr11	25429693	25429694	+	SINEA2
REF-3412	-	+	-	-	-	-	-	-	-	-	-	-	-	-	-	-	1		1	chr11	25769053	25769054	-	SINEA1
REF-3419	+	+	-	-	-	-	-	-	-	+	-	-	+	-	-	-	4		4	chr11	26167630	26167631	-	SINEA1
REF-3420	-	+	-	-	-	-	-	-	-	-	-	-	-	-	-	-	1		1	chr11	26248197	26248198	-	SINEA1
REF-3422	+	+	-	-	-	-	-	-	-	-	-	-	-	-	+	-	3		3	chr11	26431179	26431180	-	SINEA1
REF-3425	-	+	-	-	-	-	-	-	-	-	-	-	-	-	-	-	1		1	chr11	26894263	26894264	+	SINEA1
REF-3427	-	+	-	-	-	-	-	-	-	-	-	-	-	-	-	-	1		1	chr11	26927999	26928000	-	SINEA1
REF-3430	+	+	-	-	+	+	-	+	-	-	+	-	+	+	-	-	8		8	chr11	27420535	27420536	-	SINEA1
REF-3431	+	+	+	-	+	-	-	+	-	-	-	-	+	+	+	-	8		8	chr11	27460613	27460614	+	SINEA1
REF-3432	-	+	-	-	-	-	-	-	-	-	-	-	-	-	+	-	2		2	chr11	27503869	27503870	-	SINEA1
REF-3434	-	+	-	-	+	-	-	-	-	-	-	-	+	-	+	-	4		4	chr11	27675337	27675338	-	SINEA2
REF-3437	-	+	-	-	-	-	-	-	-	-	+	-	-	-	+	-	3		3	chr11	27810249	27810250	-	SINEA1
REF-3450	-	+	-	-	-	-	-	-	-	-	-	-	-	-	+	-	2		2	chr11	28494817	28494818	+	SINEA2
REF-3459	-	+	-	-	-	-	-	-	-	-	-	-	-	-	-	-	1		1	chr11	29443691	29443692	-	SINEA1
REF-3464	-	+	-	-	-	-	-	-	-	-	-	-	-	-	-	-	1		1	chr11	29867523	29867524	-	SINEA2
REF-3466	-	+	-	-	-	-	-	-	-	-	-	-	-	-	-	-	1		1	chr11	30172878	30172879	+	SINEA1
REF-3472	+	+	-	-	+	-	-	-	-	-	+	-	+	+	-	-	6		6	chr11	31282553	31282554	-	SINEA1
REF-3473	-	+	-	-	-	-	-	-	-	-	-	-	+	-	-	-	2		2	chr11	31436732	31436733	+	SINEA1
REF-3478	-	+	-	-	+	-	-	-	-	-	-	-	-	-	+	-	3		3	chr11	32832594	32832595	+	SINEA1
REF-3480	+	+	-	-	+	-	-	-	-	-	-	-	+	-	+	-	5		5	chr11	33215741	33215742	-	SINEA1
REF-3485	-	+	-	-	-	-	-	-	-	-	-	-	-	-	-	-	1		1	chr11	33470302	33470303	+	SINEA1
REF-3487	-	+	-	-	-	-	-	-	-	-	-	-	-	-	-	-	1		1	chr11	33507788	33507789	+	SINEA1
REF-3503	-	+	-	-	-	-	+	+	-	-	-	-	-	-	-	-	3		3	chr11	37751200	37751201	-	SINEA1
REF-3513	+	+	-	-	-	-	-	-	-	-	+	-	+	+	-	-	5		5	chr11	40609124	40609125	-	SINEA1
REF-3519	-	+	-	-	+	-	-	-	-	-	-	-	-	-	-	-	2		2	chr11	41433365	41433366	-	SINEA2
REF-3521	+	+	-	-	+	-	-	+	-	-	+	-	+	-	-	-	6		6	chr11	41882766	41882767	+	SINEA1
REF-3539	-	+	-	-	-	-	-	-	-	-	-	-	-	-	-	-	1		1	chr11	44053354	44053355	-	SINEA1
REF-3546	-	+	-	-	-	-	-	-	-	-	-	-	-	+	-	-	2		2	chr11	45113392	45113393	+	SINEA1
REF-3547	+	+	-	-	+	-	+	+	-	-	-	-	-	-	+	-	6		6	chr11	45136101	45136102	+	SINEA1
REF-3549	+	+	+	+	+	-	+	+	+	+	-	+	-	-	+	-	11		11	chr11	45199485	45199486	-	SINEA2
REF-3553	+	+	-	-	+	-	-	+	-	-	+	-	-	+	+	-	7		7	chr11	45349651	45349652	-	SINEA1
REF-3558	+	+	-	-	-	-	-	-	-	-	-	-	-	-	-	-	2		2	chr11	45598026	45598027	+	SINEA1
REF-3570	+	+	-	-	-	-	-	-	-	-	-	-	-	-	-	-	2		2	chr11	46724326	46724327	-	SINEA1
REF-3573	-	+	-	-	-	-	-	+	+	-	+	-	+	-	-	-	5		5	chr11	46836563	46836564	+	SINEA1
REF-3576	-	+	-	-	-	-	-	-	-	-	-	-	-	-	-	-	1		1	chr11	47084155	47084156	+	SINEA2
REF-3583	-	+	-	-	-	-	-	+	-	-	-	-	-	+	+	-	4		4	chr11	47581406	47581407	-	SINEA1
REF-3585	+	+	-	-	-	-	-	+	-	-	+	-	+	-	+	-	6		6	chr11	47597247	47597248	-	SINEA2
REF-3598	-	+	-	-	-	-	-	-	-	-	-	-	-	-	-	-	1		1	chr11	48260297	48260298	+	SINEA1
REF-3605	+	+	-	-	-	-	-	-	-	-	-	-	-	-	-	-	2		2	chr11	49248637	49248638	-	SINEA1
REF-3606	+	+	-	-	-	-	-	+	-	-	+	-	+	+	-	-	6		6	chr11	49328025	49328026	+	SINEA1
REF-3607	+	+	-	-	+	-	-	-	-	-	-	-	-	+	-	-	4		4	chr11	49401141	49401142	+	SINEA1
REF-3608	-	+	-	-	-	-	-	-	-	-	-	-	-	+	-	-	2		2	chr11	49444744	49444745	-	SINEA1
REF-3613	-	+	-	-	-	-	-	-	-	-	-	-	-	-	-	-	1		1	chr11	49652836	49652837	+	SINEA1
REF-3620	-	+	-	-	-	-	-	-	-	-	-	-	-	-	-	-	1		1	chr11	50045101	50045102	-	SINEA1
REF-3629	-	+	-	-	-	-	-	-	-	-	+	-	-	-	-	-	2		2	chr11	50834890	50834891	+	SINEA1
REF-3635	-	+	-	-	-	-	-	-	-	-	-	-	-	-	-	-	1		1	chr11	50982713	50982714	+	SINEA1
REF-3637	-	+	-	-	-	-	-	-	-	-	-	-	-	-	-	-	1		1	chr11	51094185	51094186	-	SINEA2
REF-3638	-	+	-	-	-	-	-	+	-	-	+	-	-	-	+	-	4		4	chr11	51233578	51233579	-	SINEA1
REF-3646	-	+	-	-	+	-	-	-	-	-	-	-	-	-	+	-	3		3	chr11	51564537	51564538	+	SINEA1
REF-3648	-	+	-	-	-	-	-	-	-	-	+	-	+	+	+	-	5		5	chr11	51984590	51984591	-	SINEA1
REF-3649	-	+	-	-	-	-	-	+	-	-	-	-	-	+	-	-	3		3	chr11	52108500	52108501	+	SINEA1
REF-3658	+	+	-	-	-	+	-	+	-	+	+	-	+	+	+	-	9		9	chr11	52624722	52624723	-	SINEA1
REF-3659	+	+	-	-	+	-	-	-	-	-	+	-	-	-	+	-	5		5	chr11	52871071	52871072	+	SINEA1
REF-3669	-	+	-	-	+	-	-	-	-	-	-	-	-	-	-	-	2		2	chr11	55016742	55016743	+	SINEA1
REF-3673	+	+	+	+	-	-	-	+	+	-	-	+	-	-	-	-	7		7	chr11	55370554	55370555	+	SINEA1
REF-3674	-	+	-	-	-	-	-	-	-	-	-	-	-	-	-	-	1		1	chr11	55944610	55944611	+	SINEA1
REF-3676	-	+	-	-	-	-	-	-	-	-	-	-	-	-	-	-	1		1	chr11	56071897	56071898	+	SINEA1
REF-3677	-	+	-	-	-	-	-	-	-	-	-	-	-	-	-	-	1		1	chr11	56122739	56122740	+	SINEA1
REF-3679	-	+	-	-	+	-	-	-	-	-	-	-	-	-	-	-	2		2	chr11	56157515	56157516	+	SINEA1
REF-3696	-	+	-	-	-	-	-	+	-	-	+	-	+	+	+	-	6		6	chr11	57982092	57982093	+	SINEA1
REF-3697	-	+	-	-	+	-	-	+	-	-	+	-	-	-	-	-	4		4	chr11	58084185	58084186	+	SINEA1
REF-3707	+	+	-	-	+	-	-	-	-	-	-	-	+	+	-	-	5		5	chr11	59628386	59628387	+	SINEA1
REF-3708	-	+	-	-	-	-	-	+	-	-	-	-	+	-	-	-	3		3	chr11	59770936	59770937	+	SINEA1
REF-3709	-	+	-	-	-	-	-	+	-	-	+	-	+	-	+	-	5		5	chr11	59939093	59939094	+	SINEA1
REF-3717	-	+	-	-	-	-	-	-	-	-	-	-	-	-	-	-	1		1	chr11	60561318	60561319	-	SINEA1
REF-3724	-	+	-	-	-	-	-	-	-	-	-	-	+	+	+	-	4		4	chr11	60972046	60972047	+	SINEA1
REF-3729	-	+	-	-	-	-	-	+	-	-	-	-	-	-	-	-	2		2	chr11	61236351	61236352	-	SINEA2
REF-3730	-	+	-	-	-	-	-	-	+	-	-	-	-	-	-	-	2		2	chr11	61416013	61416014	-	SINEA1
REF-3731	-	+	-	-	-	-	-	+	+	-	-	-	-	-	-	-	3		3	chr11	61441513	61441514	+	SINEA2
REF-3732	-	+	+	+	+	+	-	-	+	-	+	+	+	+	+	-	11		11	chr11	61612341	61612342	+	SINEA1
REF-3734	+	+	+	-	+	-	-	+	-	-	-	-	+	-	+	-	7		7	chr11	62081107	62081108	-	SINEA1
REF-3735	-	+	-	-	-	-	-	+	-	-	-	-	-	-	-	-	2		2	chr11	62115470	62115471	+	SINEA1
REF-3736	-	+	-	-	-	-	-	-	-	-	-	-	-	-	-	-	1		1	chr11	62236762	62236763	+	SINEA1
REF-3742	-	+	-	-	+	-	-	-	-	-	+	-	-	+	-	-	4		4	chr11	62833877	62833878	-	SINEA1
REF-3745	-	+	-	-	+	-	-	-	-	-	+	-	+	+	-	-	5		5	chr11	63425014	63425015	-	SINEA1
REF-3752	-	+	-	-	-	-	-	-	-	-	-	-	-	-	+	-	2		2	chr11	64081199	64081200	-	SINEA1
REF-3772	-	+	-	-	-	-	-	-	-	-	-	-	-	-	-	-	1		1	chr11	65276973	65276974	-	SINEA1
REF-3773	-	+	-	-	-	-	-	-	+	-	-	-	+	-	+	-	4		4	chr11	65324332	65324333	-	SINEA1
REF-3775	-	+	-	-	+	-	-	+	+	-	+	-	-	+	-	-	6		6	chr11	65401907	65401908	+	SINEA1
REF-3776	-	+	-	-	+	-	-	-	-	-	+	-	+	+	+	-	6		6	chr11	65412580	65412581	-	SINEA1
REF-3782	-	+	-	-	-	-	-	+	-	-	+	-	+	-	-	-	4		4	chr11	65559755	65559756	+	SINEA1
REF-3785	-	+	-	+	-	-	+	-	+	-	-	+	-	-	-	-	5		5	chr11	65624667	65624668	-	SINEA2
REF-3786	-	+	-	-	-	-	-	-	-	-	-	+	-	-	-	-	2		2	chr11	65625052	65625053	+	SINEA2
REF-3790	-	+	-	-	-	-	-	-	-	-	-	-	+	+	-	-	3		3	chr11	65806868	65806869	-	SINEA1
REF-3792	-	+	-	-	-	+	-	-	-	-	-	-	-	-	-	-	2		2	chr11	65883471	65883472	-	SINEA1
REF-3793	-	+	-	-	+	+	-	+	-	+	-	-	+	-	+	-	7		7	chr11	65898823	65898824	+	SINEA1
REF-3795	-	+	+	+	-	-	+	-	+	+	+	+	+	-	+	-	10		10	chr11	65939599	65939600	-	SINEA1
REF-3807	+	+	-	-	+	-	-	+	+	-	+	-	+	+	+	-	9		9	chr11	66479999	66480000	-	SINEA1
REF-3808	+	+	-	-	+	-	-	+	-	-	+	-	+	+	+	-	8		8	chr11	66480445	66480446	+	SINEA1
REF-3811	-	+	-	-	-	-	-	-	+	-	-	-	-	-	-	-	2		2	chr11	66578052	66578053	-	SINEA1
REF-3813	-	+	-	-	-	-	-	-	-	-	-	-	-	-	+	-	2		2	chr11	66764540	66764541	-	SINEA1
REF-3815	-	+	-	-	+	-	-	-	-	-	-	-	-	-	-	-	2		2	chr11	66825703	66825704	-	SINEA1
REF-3816	+	+	-	-	+	-	-	-	-	-	-	-	-	-	-	-	3		3	chr11	66827911	66827912	+	SINEA1
REF-3822	-	+	-	-	-	-	-	-	-	-	-	-	-	-	-	-	1		1	chr11	67117562	67117563	-	SINEA1
REF-3826	+	+	+	-	+	+	-	+	+	+	-	-	+	+	+	-	11		11	chr11	67257545	67257546	-	SINEA2
REF-3828	-	+	-	+	-	-	-	-	-	-	-	-	-	-	-	-	2		2	chr11	67305419	67305420	+	SINEA1
REF-3833	-	+	-	-	-	-	-	-	-	-	-	-	-	+	-	-	2		2	chr11	67489652	67489653	-	SINEA2
REF-3845	-	+	-	-	-	-	-	-	-	-	-	-	+	-	-	-	2		2	chr11	67954096	67954097	-	SINEA1
REF-3846	-	+	-	-	+	-	-	-	-	-	-	-	+	-	-	-	3		3	chr11	68004897	68004898	+	SINEA2
REF-3847	-	+	-	-	-	-	-	-	-	-	-	-	+	-	+	-	3		3	chr11	68036962	68036963	-	SINEA1
REF-3848	-	+	-	-	-	-	-	+	-	-	-	-	-	-	-	-	2		2	chr11	68066351	68066352	-	SINEA2
REF-3849	+	+	-	-	+	-	-	+	-	-	-	-	-	+	+	-	6		6	chr11	68086472	68086473	+	SINEA3
REF-3859	-	+	-	-	-	-	-	-	-	-	-	-	-	-	-	-	1		1	chr11	68527680	68527681	+	SINEA1
REF-3864	+	+	-	-	-	-	-	+	-	-	+	-	+	+	-	-	6		6	chr11	69073738	69073739	+	SINEA1
REF-3865	+	+	-	-	+	-	-	+	-	-	+	-	+	+	+	-	8		8	chr11	69080561	69080562	-	SINEA1
REF-3867	-	+	-	-	+	-	-	-	-	-	-	-	-	-	-	-	2		2	chr11	69103774	69103775	+	SINEA2
REF-3868	+	+	-	-	+	-	-	-	-	-	-	-	+	+	+	-	6		6	chr11	69128692	69128693	+	SINEA1
REF-3869	-	+	-	-	+	-	-	+	-	+	-	-	+	-	-	-	5		5	chr11	69167848	69167849	+	SINEA1
REF-3870	-	+	-	-	-	-	-	-	-	-	-	+	+	-	+	-	4		4	chr11	69180723	69180724	-	SINEA1
REF-3880	-	+	-	-	-	-	+	-	-	+	-	-	+	-	-	-	4		4	chr11	70296036	70296037	-	SINEA1
REF-3885	-	+	-	-	-	-	-	+	-	-	-	-	-	-	-	-	2		2	chr11	70499798	70499799	+	SINEA1
REF-3886	-	+	-	-	-	-	-	+	-	-	-	-	+	-	-	-	3		3	chr11	70555773	70555774	+	SINEA2
REF-3887	-	+	-	-	-	-	-	-	-	-	-	-	-	+	+	-	3		3	chr11	70616753	70616754	-	SINEA2
REF-3891	+	+	-	-	+	-	-	+	-	-	-	-	-	+	-	-	5		5	chr11	70731997	70731998	+	SINEA1
REF-3894	+	+	-	-	-	-	-	-	-	-	-	-	-	-	-	-	2		2	chr11	71098854	71098855	+	SINEA1
REF-3895	+	+	-	-	-	-	-	-	-	-	-	-	+	+	-	-	4		4	chr11	71117970	71117971	+	SINEA1
REF-3896	-	+	-	-	-	-	-	-	-	-	-	-	-	-	-	-	1		1	chr11	71127144	71127145	-	SINEA2
REF-3897	-	+	-	-	-	-	-	-	-	-	-	-	-	-	-	-	1		1	chr11	71240768	71240769	+	SINEA1
REF-3898	-	+	-	-	-	-	-	-	-	-	-	-	-	-	-	-	1		1	chr11	71367047	71367048	+	SINEA1
REF-3910	-	+	-	-	-	-	-	-	-	-	-	-	-	-	-	-	1		1	chr11	72233277	72233278	+	SINEA1
REF-3912	+	+	-	-	-	-	-	+	-	-	-	-	-	+	-	-	4		4	chr11	72367469	72367470	-	SINEA2
REF-3916	-	+	-	-	-	-	-	-	-	-	-	-	-	-	-	-	1		1	chr11	72814069	72814070	-	SINEA1
REF-3926	-	+	-	-	+	-	-	+	-	-	-	-	-	+	+	-	5		5	chr11	73383964	73383965	-	SINEA1
REF-3929	+	+	-	-	-	-	-	-	+	-	+	-	-	-	-	-	4		4	chr11	73501239	73501240	+	SINEA1
REF-3931	-	+	-	-	-	-	-	+	-	-	+	-	+	+	+	-	6		6	chr11	73641685	73641686	-	SINEA1
REF-3934	-	+	-	-	+	-	+	-	-	+	-	-	+	+	-	-	6		6	chr11	73927778	73927779	+	SINEA1
REF-3937	+	+	-	-	+	-	-	+	-	-	+	-	+	-	+	-	7		7	chr11	74067914	74067915	-	SINEA2
REF-3942	+	+	-	-	+	-	-	-	-	-	+	-	-	-	+	-	5		5	chr11	74317117	74317118	-	SINEA1
REF-3952	-	+	-	-	-	-	-	-	-	+	-	+	-	-	-	-	3		3	chr11	75052146	75052147	+	SINEA1
REF-3983	-	+	-	-	+	+	+	+	+	+	+	-	+	+	+	-	11		11	chr12	1487696	1487697	-	SINEA1
REF-3994	-	+	+	-	-	-	+	-	-	-	-	+	-	-	-	-	4		4	chr12	3313743	3313744	-	SINEA1
REF-4003	+	+	-	-	+	-	-	-	-	-	-	-	-	-	+	-	4		4	chr12	3692174	3692175	-	SINEA1
REF-4008	-	+	-	-	-	-	-	-	-	+	-	-	-	-	-	-	2		2	chr12	4133997	4133998	-	SINEA1
REF-4013	-	+	-	-	-	-	-	-	-	-	-	-	-	-	-	-	1		1	chr12	4314502	4314503	-	SINEA2
REF-4014	+	+	-	-	+	-	-	+	-	-	+	+	+	+	+	-	9		9	chr12	4325787	4325788	-	SINEA1
REF-4022	-	+	+	-	+	-	+	+	+	-	+	-	-	-	+	-	8		8	chr12	5697364	5697365	-	SINEA2
REF-4025	-	+	-	-	-	-	-	-	-	-	-	-	-	-	+	-	2		2	chr12	5909346	5909347	+	SINEA2
REF-4028	-	+	-	-	+	-	-	-	-	-	+	-	-	+	-	-	4		4	chr12	6260750	6260751	-	SINEA1
REF-4033	-	+	-	-	-	-	-	-	-	-	-	-	-	-	-	-	1		1	chr12	6757089	6757090	+	SINEA1
REF-4037	-	+	-	-	-	+	-	-	-	-	-	-	-	-	+	-	3		3	chr12	7322824	7322825	+	SINEA1
REF-4049	-	+	-	-	-	-	-	-	-	-	+	-	+	-	+	-	4		4	chr12	8227598	8227599	-	SINEA1
REF-4055	-	+	-	-	-	-	+	-	-	-	+	-	-	-	-	-	3		3	chr12	8781535	8781536	-	SINEA1
REF-4059	-	+	+	-	+	-	-	+	-	-	-	-	-	-	+	-	5		5	chr12	8969714	8969715	-	SINEA1
REF-4060	-	+	-	-	-	-	-	-	-	-	-	-	-	-	-	-	1		1	chr12	8974523	8974524	-	SINEA3
REF-4062	-	+	+	-	-	-	-	-	-	-	-	-	-	-	-	-	2		2	chr12	9025318	9025319	+	SINEA1
REF-4069	-	+	-	-	+	-	-	+	-	+	-	-	+	+	-	-	6		6	chr12	9725404	9725405	+	SINEA1
REF-4080	+	+	+	-	-	-	-	+	-	+	-	-	+	+	-	-	7		7	chr12	10914737	10914738	+	SINEA1
REF-4083	-	+	-	-	+	-	-	-	-	+	+	-	-	+	+	-	6		6	chr12	11241425	11241426	+	SINEA3
REF-4086	-	+	-	-	-	-	-	-	-	-	-	-	-	-	-	-	1		1	chr12	11312204	11312205	+	SINEA1
REF-4090	-	+	-	-	-	-	-	-	-	+	-	-	-	-	-	-	2		2	chr12	11532564	11532565	+	SINEA1
REF-4091	-	+	+	-	+	-	-	-	-	+	+	+	+	-	+	-	8		8	chr12	11634884	11634885	+	SINEA2
REF-4092	-	+	-	-	-	-	+	-	+	-	-	-	-	-	-	-	3		3	chr12	11696583	11696584	+	SINEA2
REF-4099	-	+	-	-	-	-	-	-	-	-	-	-	-	-	-	-	1		1	chr12	12028731	12028732	-	SINEA1
REF-4107	-	+	-	-	-	-	-	-	-	-	-	-	-	-	-	-	1		1	chr12	12653952	12653953	-	SINEA1
REF-4111	-	+	+	+	+	-	-	-	-	+	+	+	+	+	+	-	10		10	chr12	12847302	12847303	+	SINEA1
REF-4113	-	+	-	-	+	-	+	+	-	-	-	-	+	+	+	-	7		7	chr12	13020073	13020074	-	SINEA2
REF-4115	-	+	-	-	-	-	-	-	-	-	-	-	-	-	-	-	1		1	chr12	13067305	13067306	+	SINEA1
REF-4116	-	+	-	-	-	-	-	-	+	-	-	-	-	-	-	-	2		2	chr12	13239082	13239083	-	SINEA1
REF-4121	-	+	-	-	-	-	-	-	-	-	-	-	-	-	-	-	1		1	chr12	13726641	13726642	-	SINEA2
REF-4122	-	+	-	-	+	-	+	+	-	-	+	-	+	+	+	-	8		8	chr12	13847505	13847506	-	SINEA1
REF-4124	-	+	-	-	-	-	-	-	-	-	-	-	-	-	-	-	1		1	chr12	13872955	13872956	-	SINEA1
REF-4125	-	+	-	-	-	-	-	-	-	-	-	-	-	-	-	-	1		1	chr12	13873852	13873853	-	SINEA2
REF-4126	-	+	-	-	-	-	-	+	-	-	-	-	+	+	+	-	5		5	chr12	13963863	13963864	+	SINEA1
REF-4128	-	+	-	-	-	-	-	+	-	-	-	-	-	-	-	-	2		2	chr12	14072740	14072741	-	SINEA1
REF-4131	-	+	-	-	-	-	-	-	-	-	-	-	-	-	-	-	1		1	chr12	14156693	14156694	-	SINEA1
REF-4139	-	+	-	-	-	-	-	-	-	-	-	-	-	-	-	-	1		1	chr12	14586761	14586762	+	SINEA1
REF-4143	-	+	-	-	-	-	-	-	-	-	-	-	-	+	-	-	2		2	chr12	14662121	14662122	-	SINEA3
REF-4145	-	+	-	-	-	-	-	-	-	-	+	-	-	+	-	-	3		3	chr12	14734217	14734218	-	SINEA2
REF-4149	-	+	-	+	-	-	+	-	-	-	-	+	-	-	-	-	4		4	chr12	14815705	14815706	+	SINEA1
REF-4150	-	+	-	-	-	+	-	-	-	-	-	-	-	-	-	-	2		2	chr12	14940572	14940573	-	SINEA1
REF-4153	-	+	-	-	+	-	-	-	-	+	+	-	+	+	-	-	6		6	chr12	15098044	15098045	-	SINEA3
REF-4154	-	+	-	-	+	-	-	-	-	-	-	-	-	-	-	-	2		2	chr12	15203669	15203670	+	SINEA1
REF-4155	-	+	-	-	-	-	-	-	-	-	-	-	-	-	-	-	1		1	chr12	15335739	15335740	-	SINEA1
REF-4161	-	+	-	-	-	-	-	-	-	-	-	-	-	-	-	-	1		1	chr12	15722209	15722210	-	SINEA1
REF-4167	-	+	-	-	-	-	-	-	-	-	-	+	-	-	-	-	2		2	chr12	16034621	16034622	-	SINEA1
REF-4169	+	+	-	-	-	-	-	+	-	-	-	-	+	+	-	-	5		5	chr12	16265909	16265910	-	SINEA1
REF-4170	-	+	-	-	-	-	-	-	-	-	-	-	-	-	-	-	1		1	chr12	16307097	16307098	-	SINEA1
REF-4171	-	+	-	-	-	-	-	-	-	-	-	-	-	-	-	-	1		1	chr12	16410380	16410381	+	SINEA1
REF-4178	-	+	-	-	-	-	-	-	-	-	-	-	-	-	-	-	1		1	chr12	16670341	16670342	-	SINEA2
REF-4183	-	+	-	-	-	-	-	-	-	-	-	-	-	-	-	-	1		1	chr12	16910582	16910583	+	SINEA1
REF-4187	-	+	+	-	+	-	-	-	-	-	+	+	-	-	-	-	5		5	chr12	17323107	17323108	-	SINEA1
REF-4188	-	+	-	-	-	-	-	-	-	-	-	-	+	-	-	-	2		2	chr12	17457451	17457452	-	SINEA2
REF-4189	-	+	-	-	-	-	-	-	-	-	-	-	+	-	-	-	2		2	chr12	17488802	17488803	+	SINEA1
REF-4191	-	+	+	-	+	-	-	-	-	-	-	-	+	+	-	-	5		5	chr12	17570585	17570586	-	SINEA2
REF-4195	-	+	-	-	+	-	-	-	-	+	+	-	-	+	-	-	5		5	chr12	18341933	18341934	+	SINEA1
REF-4196	-	+	-	+	-	-	-	-	-	-	-	-	-	-	-	-	2		2	chr12	18428821	18428822	+	SINEA2
REF-4198	-	+	-	-	+	-	-	-	-	+	+	-	+	+	+	-	7		7	chr12	18472334	18472335	+	SINEA1
REF-4200	-	+	-	-	+	-	-	-	-	-	-	-	-	-	-	-	2		2	chr12	18787909	18787910	-	SINEA1
REF-4202	-	+	-	-	-	-	-	-	-	-	-	-	-	-	-	-	1		1	chr12	19126996	19126997	-	SINEA1
REF-4204	+	+	-	-	+	-	-	+	-	-	+	-	+	-	-	-	6		6	chr12	19384238	19384239	+	SINEA2
REF-4212	-	+	-	-	-	-	-	-	-	-	-	-	-	-	+	-	2		2	chr12	20190650	20190651	-	SINEA3
REF-4221	-	+	-	-	+	-	-	-	-	-	-	-	-	+	+	-	4		4	chr12	20910810	20910811	-	SINEA1
REF-4226	-	+	-	-	-	-	-	-	-	-	-	-	-	+	-	-	2		2	chr12	21266400	21266401	+	SINEA1
REF-4227	-	+	-	-	-	-	-	-	-	-	-	-	-	-	-	-	1		1	chr12	21425194	21425195	+	SINEA1
REF-4230	-	+	-	-	-	-	-	-	-	-	-	-	-	-	-	-	1		1	chr12	21532881	21532882	-	SINEA2
REF-4234	-	+	-	-	-	-	-	-	-	-	-	-	-	-	+	-	2		2	chr12	21669560	21669561	+	SINEA1
REF-4236	-	+	-	-	+	-	-	+	-	-	-	-	-	-	-	-	3		3	chr12	21733336	21733337	+	SINEA1
REF-4246	-	+	-	-	-	-	-	-	-	-	-	-	-	-	-	-	1		1	chr12	22845715	22845716	+	SINEA1
REF-4247	-	+	-	-	-	-	-	-	-	-	-	-	-	-	-	-	1		1	chr12	22861083	22861084	-	SINEA3
REF-4254	-	+	-	-	-	-	-	-	-	-	+	-	-	-	-	-	2		2	chr12	23417360	23417361	+	SINEA1
REF-4261	+	+	-	-	-	+	-	+	+	-	+	+	+	-	+	-	9		9	chr12	24410259	24410260	+	SINEA1
REF-4264	+	+	+	-	-	-	+	-	-	-	-	+	-	-	+	-	6		6	chr12	24587515	24587516	-	SINEA1
REF-4272	+	+	-	-	-	-	-	-	-	-	-	+	-	-	-	-	3		3	chr12	24930200	24930201	+	SINEA1
REF-4286	-	+	-	-	-	-	-	-	-	-	-	+	-	-	-	-	2		2	chr12	26127441	26127442	-	SINEA1
REF-4288	+	+	-	-	+	-	-	-	+	+	-	-	-	+	+	-	7		7	chr12	26705316	26705317	-	SINEA1
REF-4289	+	+	-	-	-	-	-	+	+	+	+	-	+	-	+	-	8		8	chr12	26931158	26931159	+	SINEA1
REF-4290	+	+	-	-	+	-	+	+	+	+	+	-	+	+	+	-	11		11	chr12	27009585	27009586	-	SINEA1
REF-4297	+	+	-	+	-	+	-	+	+	+	+	+	+	+	-	-	11		11	chr12	28797084	28797085	+	SINEA1
REF-4298	-	+	-	-	+	-	-	+	-	-	-	-	+	-	-	-	4		4	chr12	28954286	28954287	-	SINEA1
REF-4299	-	+	-	-	-	-	-	-	-	-	-	-	-	-	-	-	1		1	chr12	29197216	29197217	+	SINEA1
REF-4302	+	+	-	+	+	-	+	+	+	+	+	-	+	+	+	-	12		12	chr12	30305553	30305554	+	SINEA2
REF-4307	-	+	-	+	+	-	-	-	-	+	+	-	-	-	-	-	5		5	chr12	30865403	30865404	-	SINEA2
REF-4314	-	+	-	-	-	-	-	-	-	-	-	-	-	-	-	-	1		1	chr12	31800099	31800100	+	SINEA2
REF-4316	-	+	-	-	-	-	-	-	-	-	-	-	-	-	-	-	1		1	chr12	32970207	32970208	+	SINEA1
REF-4318	-	+	-	-	-	-	-	-	-	-	-	-	-	-	-	-	1		1	chr12	33086502	33086503	-	SINEA1
REF-4320	-	+	+	+	-	-	-	-	-	+	-	-	-	-	-	-	4		4	chr12	33264027	33264028	-	SINEA2
REF-4322	+	+	-	+	+	-	-	-	-	-	-	-	-	+	-	-	5		5	chr12	33314056	33314057	+	SINEA1
REF-4324	-	+	-	-	-	-	-	-	-	-	-	-	-	-	-	-	1		1	chr12	33503444	33503445	-	SINEA1
REF-4325	-	+	-	-	-	-	-	-	-	-	-	-	-	-	-	-	1		1	chr12	33531418	33531419	+	SINEA1
REF-4341	-	+	-	-	-	-	-	-	-	-	-	-	-	-	-	-	1		1	chr12	35949857	35949858	+	SINEA2
REF-4344	-	+	-	-	-	-	-	-	-	-	-	-	-	-	-	-	1		1	chr12	36046146	36046147	-	SINEA1
REF-4347	-	+	-	-	-	-	-	-	-	-	-	-	-	-	-	-	1		1	chr12	36273012	36273013	+	SINEA1
REF-4348	-	+	-	-	-	-	-	-	-	-	-	-	-	-	-	-	1		1	chr12	36381281	36381282	-	SINEA1
REF-4351	+	+	-	-	-	-	-	-	-	-	-	-	-	-	-	-	2		2	chr12	36509953	36509954	-	SINEA1
REF-4352	-	+	-	-	-	+	+	-	+	+	-	+	+	-	-	-	7		7	chr12	36619196	36619197	+	SINEA1
REF-4354	-	+	-	-	-	-	-	+	-	-	-	-	-	-	-	-	2		2	chr12	36691710	36691711	-	SINEA1
REF-4355	+	+	+	+	+	-	-	-	+	+	-	+	-	-	-	-	8		8	chr12	36752477	36752478	+	SINEA1
REF-4357	-	+	-	-	-	-	-	-	-	-	-	-	-	+	-	-	2		2	chr12	37036318	37036319	+	SINEA1
REF-4360	-	+	-	-	-	-	-	-	-	-	+	-	-	-	+	-	3		3	chr12	37167742	37167743	-	SINEA1
REF-4374	-	+	-	-	-	-	-	-	-	-	-	-	-	-	-	-	1		1	chr12	38308955	38308956	+	SINEA1
REF-4378	-	+	-	-	-	-	-	-	-	-	-	-	-	-	-	-	1		1	chr12	38779717	38779718	+	SINEA1
REF-4382	-	+	-	-	-	-	-	+	-	-	+	-	-	-	+	-	4		4	chr12	38989285	38989286	-	SINEA1
REF-4383	-	+	+	-	-	-	-	+	-	-	-	-	-	-	-	-	3		3	chr12	39035214	39035215	+	SINEA1
REF-4385	+	+	-	-	+	-	-	-	-	-	+	-	-	-	-	-	4		4	chr12	39056538	39056539	-	SINEA1
REF-4386	-	+	-	-	-	-	-	-	-	-	-	-	-	+	-	-	2		2	chr12	39096752	39096753	-	SINEA1
REF-4388	+	+	-	-	-	-	-	+	+	-	-	-	-	+	+	-	6		6	chr12	39122624	39122625	-	SINEA1
REF-4392	-	+	-	-	-	-	-	+	-	-	+	-	-	+	-	-	4		4	chr12	39532489	39532490	-	SINEA2
REF-4393	-	+	-	-	-	-	-	-	-	-	-	-	+	+	-	-	3		3	chr12	39576723	39576724	-	SINEA1
REF-4394	-	+	-	-	-	-	-	-	-	-	-	-	-	-	-	-	1		1	chr12	39661863	39661864	+	SINEA1
REF-4395	-	+	-	-	-	-	-	-	-	-	-	-	-	-	-	-	1		1	chr12	39662463	39662464	+	SINEA1
REF-4397	+	+	-	-	-	-	-	-	-	-	-	-	-	+	+	-	4		4	chr12	39827453	39827454	-	SINEA1
REF-4399	-	+	-	-	-	-	-	-	-	-	-	-	-	-	+	-	2		2	chr12	39909177	39909178	+	SINEA1
REF-4402	-	+	-	-	-	-	-	-	-	-	-	-	-	-	-	-	1		1	chr12	40041308	40041309	-	SINEA1
REF-4406	+	+	-	-	-	-	-	+	-	-	-	-	+	+	+	-	6		6	chr12	40187029	40187030	-	SINEA1
REF-4411	+	+	-	-	-	-	-	-	+	-	-	-	+	-	+	-	5		5	chr12	40796872	40796873	+	SINEA1
REF-4421	-	+	+	-	-	-	+	-	-	-	-	+	+	-	-	-	5		5	chr12	41407079	41407080	+	SINEA1
REF-4424	-	+	-	-	+	-	-	-	-	-	-	-	-	-	+	-	3		3	chr12	41466308	41466309	-	SINEA1
REF-4430	+	+	-	-	+	-	-	+	-	-	+	+	+	+	+	-	9		9	chr12	41710143	41710144	-	SINEA2
REF-4442	+	+	-	-	+	-	-	+	-	-	-	-	+	+	-	-	6		6	chr12	42290723	42290724	+	SINEA1
REF-4447	+	+	-	-	-	-	-	-	-	-	-	-	+	-	-	-	3		3	chr12	42700193	42700194	+	SINEA1
REF-4455	+	+	-	+	-	-	+	-	+	-	-	-	+	-	+	-	7		7	chr12	42894525	42894526	+	SINEA1
REF-4460	-	+	-	-	-	-	-	-	-	-	-	-	-	-	-	-	1		1	chr12	43187021	43187022	+	SINEA1
REF-4461	+	+	-	-	-	-	-	-	-	-	-	-	-	-	-	-	2		2	chr12	43352480	43352481	-	SINEA1
REF-4464	-	+	-	-	-	-	-	-	-	-	-	-	-	-	-	-	1		1	chr12	43475928	43475929	-	SINEA1
REF-4465	+	+	-	-	+	-	-	-	-	-	+	-	+	-	-	-	5		5	chr12	43494415	43494416	+	SINEA1
REF-4470	-	+	-	+	+	-	-	+	-	-	-	-	-	-	-	-	4		4	chr12	43791206	43791207	+	SINEA1
REF-4477	+	+	+	+	-	-	-	+	-	+	-	-	-	+	-	-	7		7	chr12	44206434	44206435	+	SINEA1
REF-4479	-	+	-	-	+	-	-	-	-	-	-	-	-	+	-	-	3		3	chr12	44308173	44308174	+	SINEA1
REF-4483	-	+	-	-	-	-	-	-	-	-	-	-	-	+	-	-	2		2	chr12	44457156	44457157	-	SINEA1
REF-4487	+	+	+	-	+	-	-	-	-	-	+	+	+	+	+	-	9		9	chr12	44672862	44672863	-	SINEA1
REF-4497	+	+	+	+	-	-	+	-	+	-	-	-	+	-	-	-	7		7	chr12	45457849	45457850	-	SINEA2
REF-4513	-	+	-	-	-	-	-	+	-	-	-	-	+	-	-	-	3		3	chr12	46697673	46697674	-	SINEA2
REF-4521	-	+	-	-	-	-	-	-	-	-	+	-	-	-	-	-	2		2	chr12	47060228	47060229	-	SINEA1
REF-4525	-	+	-	-	-	-	-	-	-	-	-	-	-	-	-	-	1		1	chr12	47291272	47291273	-	SINEA1
REF-4534	-	+	-	-	-	-	-	-	-	-	-	-	-	+	-	-	2		2	chr12	48565136	48565137	+	SINEA2
REF-4539	-	+	-	-	-	-	-	-	-	-	-	-	-	+	-	-	2		2	chr12	48887347	48887348	+	SINEA1
REF-4553	-	+	-	-	+	-	+	-	-	-	-	-	+	-	-	-	4		4	chr12	50446342	50446343	-	SINEA1
REF-4554	-	+	-	-	-	-	-	-	-	-	-	-	-	-	-	-	1		1	chr12	50557108	50557109	-	SINEA2
REF-4574	+	+	-	-	-	-	-	+	+	-	+	-	-	+	+	-	7		7	chr12	51808860	51808861	-	SINEA1
REF-4580	+	+	-	-	-	-	-	-	-	-	+	-	-	-	-	-	3		3	chr12	52067842	52067843	-	SINEA1
REF-4588	-	+	-	-	+	-	-	-	-	-	+	-	-	-	-	-	3		3	chr12	52516199	52516200	-	SINEA1
REF-4589	-	+	-	-	+	-	-	-	-	-	-	-	-	+	-	-	3		3	chr12	52618831	52618832	+	SINEA1
REF-4592	-	+	-	-	+	-	-	-	-	-	-	-	-	-	-	-	2		2	chr12	52829209	52829210	-	SINEA1
REF-4595	+	+	-	-	+	-	-	+	-	-	-	-	-	+	+	-	6		6	chr12	53344433	53344434	+	SINEA1
REF-4602	-	+	-	+	+	-	-	-	-	-	-	-	-	-	-	-	3		3	chr12	53826489	53826490	-	SINEA1
REF-4604	-	+	-	-	-	-	-	-	-	-	-	-	-	-	-	-	1		1	chr12	53847699	53847700	-	SINEA1
REF-4606	-	+	-	-	+	-	-	+	-	+	-	-	-	-	+	-	5		5	chr12	53877941	53877942	+	SINEA2
REF-4612	+	+	-	-	+	-	-	+	+	-	+	+	+	+	-	-	9		9	chr12	54184195	54184196	-	SINEA2
REF-4613	-	+	-	-	+	+	-	+	-	-	-	-	-	-	+	-	5		5	chr12	54251357	54251358	+	SINEA1
REF-4620	+	+	-	-	-	-	-	+	-	-	-	+	+	-	+	-	6		6	chr12	54564984	54564985	+	SINEA1
REF-4633	+	+	-	-	+	-	-	-	-	-	-	-	+	-	-	-	4		4	chr12	55158459	55158460	-	SINEA1
REF-4643	+	+	-	-	+	-	-	+	-	+	+	+	+	+	+	-	10		10	chr12	55561087	55561088	+	SINEA1
REF-4647	+	+	-	-	+	-	-	+	-	-	+	-	-	-	+	-	6		6	chr12	55735360	55735361	+	SINEA1
REF-4651	-	+	-	-	-	-	-	-	-	-	-	-	-	-	+	-	2		2	chr12	56065911	56065912	-	SINEA1
REF-4656	+	+	-	-	+	-	-	-	-	-	+	-	+	+	+	-	7		7	chr12	56415412	56415413	-	SINEA1
REF-4658	-	+	-	-	-	-	-	-	-	-	+	-	-	+	-	-	3		3	chr12	56587187	56587188	-	SINEA1
REF-4677	-	+	-	-	-	-	-	-	-	-	-	-	-	-	-	-	1		1	chr12	57587175	57587176	-	SINEA1
REF-4688	+	+	-	+	+	+	+	+	-	-	+	+	-	+	+	-	11		11	chr12	58178430	58178431	+	SINEA1
REF-4692	-	+	-	-	+	-	-	-	-	-	-	-	+	-	+	-	4		4	chr12	58784989	58784990	-	SINEA1
REF-4703	-	+	-	+	-	-	-	-	-	-	-	-	-	-	+	-	3		3	chr12	59661914	59661915	+	SINEA3
REF-4707	-	+	-	-	-	-	-	-	-	-	-	-	-	-	-	-	1		1	chr12	59980812	59980813	+	SINEA1
REF-4709	-	+	+	+	-	-	+	-	-	+	-	-	-	-	+	-	6		6	chr12	60415299	60415300	+	SINEA2
REF-4718	+	+	-	-	+	-	-	+	-	-	+	-	+	+	+	-	8		8	chr13	796610	796611	+	SINEA1
REF-4734	+	+	-	-	-	-	-	+	-	-	-	-	-	+	+	-	5		5	chr13	1630798	1630799	-	SINEA2
REF-4746	+	+	-	+	+	-	+	+	-	-	+	-	+	+	+	-	10		10	chr13	2114508	2114509	+	SINEA1
REF-4749	-	+	-	-	-	-	-	-	-	-	-	-	-	-	-	-	1		1	chr13	2337174	2337175	+	SINEA2
REF-4757	-	+	-	-	+	-	+	-	-	-	-	-	+	-	-	-	4		4	chr13	2773974	2773975	+	SINEA1
REF-4758	-	+	-	-	-	-	-	+	-	-	+	-	-	-	-	-	3		3	chr13	2823840	2823841	-	SINEA1
REF-4760	+	+	-	-	-	-	+	+	-	-	-	-	+	-	+	-	6		6	chr13	2903713	2903714	-	SINEA1
REF-4763	-	+	+	-	-	-	+	-	-	-	-	-	-	+	+	-	5		5	chr13	3236815	3236816	+	SINEA2
REF-4767	-	+	-	-	-	-	-	-	-	-	-	-	-	-	-	-	1		1	chr13	3595632	3595633	+	SINEA1
REF-4772	-	+	-	-	+	-	-	+	+	-	-	-	+	-	+	-	6		6	chr13	4027443	4027444	-	SINEA2
REF-4777	-	+	+	-	-	-	-	-	-	-	-	-	-	-	+	-	3		3	chr13	4285902	4285903	+	SINEA1
REF-4781	+	+	+	+	+	-	-	+	-	-	+	-	+	+	-	-	9		9	chr13	4373871	4373872	-	SINEA1
REF-4788	-	+	-	-	-	-	-	-	-	-	-	-	-	-	-	-	1		1	chr13	4637513	4637514	+	SINEA1
REF-4798	-	+	-	-	-	-	-	-	-	-	-	-	-	-	-	-	1		1	chr13	5617600	5617601	-	SINEA2
REF-4801	-	+	-	-	+	-	-	+	-	-	-	+	-	-	+	-	5		5	chr13	5724980	5724981	-	SINEA1
REF-4802	-	+	-	-	-	-	-	-	-	-	-	-	+	-	-	-	2		2	chr13	5990564	5990565	-	SINEA1
REF-4814	-	+	-	+	+	-	-	+	-	-	+	-	-	-	-	-	5		5	chr13	6446343	6446344	+	SINEA1
REF-4817	+	+	+	-	-	-	-	-	-	-	+	-	-	+	-	-	5		5	chr13	6549260	6549261	-	SINEA1
REF-4824	-	+	+	-	-	-	-	-	-	+	-	-	-	+	+	-	5		5	chr13	6760508	6760509	-	SINEA1
REF-4829	-	+	+	-	-	-	-	-	-	-	-	-	-	-	-	-	2		2	chr13	6933070	6933071	+	SINEA1
REF-4834	-	+	-	-	-	-	-	-	-	-	-	-	-	-	-	-	1		1	chr13	7014774	7014775	+	SINEA1
REF-4837	-	+	-	-	+	-	-	-	-	-	-	-	-	-	+	-	3		3	chr13	7042841	7042842	-	SINEA3
REF-4843	-	+	-	-	-	-	-	-	-	-	-	-	-	-	-	-	1		1	chr13	7411011	7411012	-	SINEA1
REF-4845	-	+	+	+	-	-	+	+	+	-	-	-	-	-	-	-	6		6	chr13	7597231	7597232	+	SINEA1
REF-4849	-	+	-	+	+	-	-	+	-	-	-	-	-	-	+	-	5		5	chr13	7897260	7897261	+	SINEA1
REF-4851	-	+	+	-	+	-	+	+	+	-	-	-	+	-	-	-	7		7	chr13	7903034	7903035	-	SINEA1
REF-4853	+	+	-	-	-	-	-	+	-	+	+	+	-	-	-	-	6		6	chr13	7973601	7973602	+	SINEA1
REF-4855	+	+	-	-	+	-	-	-	+	-	-	+	-	-	+	-	6		6	chr13	8230818	8230819	+	SINEA2
REF-4859	-	+	+	-	-	-	-	-	+	+	-	-	-	+	-	-	5		5	chr13	8415341	8415342	-	SINEA1
REF-4864	-	+	-	-	+	-	-	-	-	-	-	-	-	+	-	-	3		3	chr13	9109087	9109088	-	SINEA1
REF-4867	-	+	-	-	+	-	-	-	-	-	+	-	-	+	-	-	4		4	chr13	9332452	9332453	+	SINEA1
REF-4872	-	+	-	+	-	-	-	+	+	-	-	-	-	-	+	-	5		5	chr13	9540512	9540513	-	SINEA1
REF-4880	-	+	-	-	+	-	-	-	-	-	-	-	+	-	-	-	3		3	chr13	9825551	9825552	+	SINEA1
REF-4884	-	+	-	-	-	-	-	-	-	-	-	-	-	-	-	-	1		1	chr13	10094125	10094126	+	SINEA1
REF-4893	-	+	-	-	+	-	-	+	-	-	-	-	-	+	+	-	5		5	chr13	10387061	10387062	+	SINEA1
REF-4897	-	+	-	-	-	-	-	-	-	-	-	-	-	-	-	-	1		1	chr13	10425151	10425152	+	SINEA1
REF-4900	+	+	-	-	+	-	-	-	-	-	-	-	+	-	+	-	5		5	chr13	10471110	10471111	-	SINEA1
REF-4909	-	+	-	-	-	-	-	-	-	-	-	-	-	-	-	-	1		1	chr13	10582191	10582192	-	SINEA1
REF-4911	+	+	-	+	-	-	+	-	-	-	-	-	+	+	-	-	6		6	chr13	10615228	10615229	-	SINEA1
REF-4914	-	+	-	-	-	-	-	-	-	-	-	-	-	-	-	-	1		1	chr13	10640642	10640643	-	SINEA1
REF-4915	-	+	-	-	-	-	-	-	-	-	-	-	-	-	-	-	1		1	chr13	10645178	10645179	-	SINEA2
REF-4924	-	+	-	-	-	-	-	-	-	-	-	-	-	-	-	-	1		1	chr13	10784355	10784356	-	SINEA1
REF-4929	+	+	+	+	-	-	+	-	-	-	-	-	-	-	-	-	5		5	chr13	10878990	10878991	+	SINEA1
REF-4933	-	+	-	-	-	-	-	-	-	-	-	-	-	-	-	-	1		1	chr13	11065646	11065647	+	SINEA3
REF-4934	-	+	+	-	-	-	+	-	-	-	-	-	-	+	+	-	5		5	chr13	11110203	11110204	-	SINEA1
REF-4939	-	+	-	+	-	-	-	+	-	-	-	-	+	-	+	-	5		5	chr13	11514998	11514999	+	SINEA1
REF-4943	-	+	-	-	-	-	-	+	-	-	-	-	+	-	+	-	4		4	chr13	11650883	11650884	+	SINEA1
REF-4946	-	+	-	-	+	-	-	-	-	-	-	-	+	+	+	-	5		5	chr13	11794701	11794702	+	SINEA1
REF-4955	-	+	-	+	-	-	-	-	-	-	-	-	-	-	-	-	2		2	chr13	12567926	12567927	+	SINEA1
REF-4957	+	+	-	+	-	+	-	+	-	+	+	+	-	+	+	-	10		10	chr13	12603867	12603868	+	SINEA1
REF-4959	-	+	-	-	-	+	-	-	-	-	-	+	-	-	-	-	3		3	chr13	12649315	12649316	+	SINEA1
REF-4960	-	+	-	-	-	-	-	-	-	-	-	+	+	-	-	-	3		3	chr13	12650756	12650757	-	SINEA1
REF-4967	+	+	-	+	+	-	-	+	-	-	-	-	+	-	-	-	6		6	chr13	12849799	12849800	+	SINEA1
REF-4979	-	+	-	-	-	+	-	-	-	-	-	+	-	+	-	-	4		4	chr13	13664770	13664771	+	SINEA2
REF-4982	-	+	-	-	-	-	-	-	-	-	-	-	-	-	-	-	1		1	chr13	13736655	13736656	+	SINEA1
REF-4984	-	+	-	-	-	-	-	-	-	+	-	-	-	+	+	-	4		4	chr13	13809693	13809694	+	SINEA1
REF-4987	+	+	-	+	-	-	-	+	+	+	-	-	+	+	+	-	9		9	chr13	13933317	13933318	+	SINEA1
REF-4992	-	+	+	+	+	-	+	+	+	-	-	+	+	+	+	-	11		11	chr13	14135931	14135932	-	SINEA1
REF-5000	-	+	-	-	-	-	-	+	-	-	-	-	-	-	-	-	2		2	chr13	14303523	14303524	+	SINEA3
REF-5003	-	+	-	+	+	-	-	-	-	-	-	-	-	-	-	-	3		3	chr13	14815162	14815163	-	SINEA2
REF-5010	-	+	-	-	-	-	-	-	-	-	-	-	-	-	-	-	1		1	chr13	16099653	16099654	+	SINEA1
REF-5014	-	+	-	-	-	-	-	-	-	-	+	-	+	-	-	-	3		3	chr13	16811836	16811837	+	SINEA1
REF-5024	+	+	-	-	+	-	-	-	-	+	-	+	+	+	+	-	8		8	chr13	17819730	17819731	-	SINEA2
REF-5027	-	+	-	-	-	-	-	-	-	-	-	-	-	-	-	-	1		1	chr13	17867360	17867361	+	SINEA2
REF-5031	+	+	-	-	-	-	-	-	-	-	+	-	+	-	+	-	5		5	chr13	17958554	17958555	-	SINEA1
REF-5032	-	+	-	-	+	-	+	+	-	-	-	-	-	+	+	-	6		6	chr13	17990576	17990577	-	SINEA1
REF-5035	-	+	-	-	+	-	-	+	-	-	-	-	+	-	+	-	5		5	chr13	18230038	18230039	+	SINEA1
REF-5043	-	+	-	+	-	-	-	-	-	-	-	-	+	-	+	-	4		4	chr13	18345554	18345555	+	SINEA2
REF-5054	-	+	-	+	+	-	-	-	-	+	-	-	-	+	-	-	5		5	chr13	18609707	18609708	-	SINEA1
REF-5058	-	+	-	-	+	-	-	-	+	+	-	-	-	-	-	-	4		4	chr13	18673286	18673287	+	SINEA1
REF-5059	+	+	-	+	-	-	-	+	-	-	+	-	+	+	+	-	8		8	chr13	18698345	18698346	+	SINEA1
REF-5060	-	+	-	-	-	-	-	-	-	-	-	-	-	-	+	-	2		2	chr13	18743276	18743277	+	SINEA1
REF-5064	+	+	+	+	-	-	+	-	+	+	-	-	+	-	+	-	9		9	chr13	19027097	19027098	+	SINEA1
REF-5071	+	+	-	+	+	+	-	-	+	-	+	-	+	+	-	-	9		9	chr13	19514897	19514898	+	SINEA1
REF-5073	-	+	+	-	-	-	-	-	+	-	-	-	-	-	-	-	3		3	chr13	19590337	19590338	-	SINEA3
REF-5076	-	+	-	-	-	-	-	-	-	-	-	-	-	-	-	-	1		1	chr13	19705793	19705794	-	SINEA1
REF-5077	+	+	-	-	-	-	-	-	-	-	-	-	+	-	-	-	3		3	chr13	19719702	19719703	+	SINEA1
REF-5079	-	+	-	-	-	-	-	-	-	-	-	-	-	-	-	-	1		1	chr13	19922479	19922480	+	SINEA1
REF-5092	-	+	-	-	-	-	-	-	+	-	-	+	-	-	-	-	3		3	chr13	21458879	21458880	-	SINEA1
REF-5112	-	+	-	+	+	-	-	-	-	-	-	+	-	-	-	-	4		4	chr13	23234830	23234831	-	SINEA2
REF-5117	-	+	+	+	+	-	+	-	+	+	-	+	-	-	-	-	8		8	chr13	23408277	23408278	-	SINEA1
REF-5122	-	+	+	+	+	-	-	+	+	+	-	+	-	-	+	-	9		9	chr13	23827170	23827171	-	SINEA1
REF-5129	-	+	-	-	+	-	-	-	+	-	-	-	-	-	-	-	3		3	chr13	24301599	24301600	-	SINEA1
REF-5130	+	+	+	-	-	-	+	+	-	-	+	-	+	+	-	-	8		8	chr13	24360038	24360039	-	SINEA1
REF-5132	+	+	-	+	+	-	-	-	+	+	+	+	-	-	-	-	8		8	chr13	24568720	24568721	-	SINEA1
REF-5133	+	+	-	-	+	-	-	-	-	-	-	-	-	-	-	-	3		3	chr13	24569070	24569071	-	SINEA1
REF-5136	-	+	-	+	-	-	+	-	+	+	+	-	-	-	-	-	6		6	chr13	24723325	24723326	+	SINEA1
REF-5147	-	+	-	-	-	-	-	-	-	-	-	-	-	-	-	-	1		1	chr13	25651074	25651075	+	SINEA1
REF-5148	-	+	+	-	+	-	-	+	+	-	-	-	-	-	+	-	6		6	chr13	25700816	25700817	-	SINEA1
REF-5155	-	+	-	-	+	-	-	+	-	-	+	-	-	+	-	-	5		5	chr13	25777739	25777740	-	SINEA1
REF-5159	-	+	+	-	-	-	-	-	+	-	-	-	-	-	+	-	4		4	chr13	25960112	25960113	+	SINEA1
REF-5163	-	+	-	-	-	-	-	+	-	-	-	-	-	-	-	-	2		2	chr13	26293329	26293330	+	SINEA1
REF-5168	+	+	-	+	-	-	-	+	+	+	+	+	-	-	-	-	8		8	chr13	26464397	26464398	-	SINEA1
REF-5171	-	+	-	-	-	+	-	-	-	+	-	+	-	-	-	-	4		4	chr13	26473905	26473906	-	SINEA1
REF-5174	-	+	-	-	-	-	-	-	-	-	-	-	-	+	-	-	2		2	chr13	26493350	26493351	-	SINEA1
REF-5176	-	+	-	-	+	+	-	-	-	-	+	-	+	+	+	-	7		7	chr13	26826462	26826463	-	SINEA1
REF-5182	-	+	-	-	+	-	-	-	-	-	-	-	-	-	-	-	2		2	chr13	27476259	27476260	+	SINEA1
REF-5183	-	+	-	-	+	-	-	-	-	-	-	-	-	-	-	-	2		2	chr13	27689419	27689420	+	SINEA1
REF-5184	-	+	-	-	-	-	-	-	-	-	-	-	-	-	-	-	1		1	chr13	27766815	27766816	+	SINEA1
REF-5187	+	+	-	-	-	-	-	-	-	-	-	-	-	-	+	-	3		3	chr13	27953318	27953319	+	SINEA1
REF-5195	-	+	-	-	+	-	-	-	-	-	-	-	-	-	-	-	2		2	chr13	28583628	28583629	+	SINEA1
REF-5199	-	+	+	-	+	-	-	-	+	-	+	-	-	+	+	-	7		7	chr13	28660454	28660455	-	SINEA1
REF-5200	-	+	-	-	+	-	-	-	-	-	+	-	+	-	-	-	4		4	chr13	28672122	28672123	+	SINEA2
REF-5202	-	+	+	+	+	-	+	-	-	+	-	+	-	-	-	-	7		7	chr13	28786263	28786264	+	SINEA1
REF-5205	+	+	-	-	-	-	-	-	-	-	+	-	+	-	-	-	4		4	chr13	29327614	29327615	-	SINEA1
REF-5209	+	+	-	-	+	-	-	+	+	-	-	+	-	-	-	-	6		6	chr13	30486957	30486958	+	SINEA2
REF-5216	+	+	-	-	+	-	-	+	-	-	-	-	+	-	-	-	5		5	chr13	32285959	32285960	+	SINEA1
REF-5218	-	+	-	-	+	-	-	-	-	-	-	-	+	-	+	-	4		4	chr13	32801221	32801222	+	SINEA1
REF-5223	-	+	-	-	-	-	-	-	+	-	-	-	-	-	+	-	3		3	chr13	34570183	34570184	+	SINEA1
REF-5227	-	+	-	-	-	-	-	-	-	-	-	-	-	-	-	-	1		1	chr13	35604517	35604518	-	SINEA2
REF-5228	+	+	-	-	+	-	-	+	-	-	+	-	-	+	+	-	7		7	chr13	36387947	36387948	-	SINEA1
REF-5230	-	+	-	-	+	-	-	-	-	-	-	-	+	-	-	-	3		3	chr13	36862233	36862234	-	SINEA1
REF-5235	+	+	-	+	+	+	+	+	-	+	+	-	-	+	+	-	11		11	chr13	37966551	37966552	+	SINEA1
REF-5236	+	+	-	-	-	-	+	+	-	-	-	-	-	+	-	-	5		5	chr13	37967449	37967450	-	SINEA1
REF-5238	-	+	-	-	+	-	-	-	-	-	-	-	-	-	+	-	3		3	chr13	38039753	38039754	+	SINEA1
REF-5241	-	+	-	-	-	-	-	-	-	-	-	-	-	-	-	-	1		1	chr13	38814001	38814002	+	SINEA1
REF-5242	-	+	-	-	+	-	-	+	-	-	+	-	+	+	+	-	7		7	chr13	38930817	38930818	+	SINEA1
REF-5243	-	+	-	-	-	-	-	+	-	-	-	-	-	+	-	-	3		3	chr13	38946109	38946110	+	SINEA2
REF-5244	-	+	-	-	-	-	-	+	+	+	+	-	-	+	+	-	7		7	chr13	38989645	38989646	-	SINEA1
REF-5248	-	+	-	-	-	-	-	-	-	-	-	-	-	+	-	-	2		2	chr13	39041237	39041238	+	SINEA1
REF-5259	+	+	-	-	+	-	-	-	-	-	+	-	-	+	-	-	5		5	chr13	40376566	40376567	+	SINEA1
REF-5260	-	+	+	+	-	+	-	-	-	-	-	-	-	+	-	-	5		5	chr13	40848278	40848279	-	SINEA1
REF-5261	-	+	-	+	+	-	-	+	-	+	-	-	+	-	+	-	7		7	chr13	40898835	40898836	+	SINEA1
REF-5262	+	+	+	+	+	-	+	+	-	-	+	-	-	-	-	-	8		8	chr13	41044511	41044512	+	SINEA1
REF-5270	+	+	-	-	-	-	-	-	-	-	+	-	+	+	-	-	5		5	chr13	42053497	42053498	-	SINEA1
REF-5272	+	+	-	-	+	-	-	+	-	-	+	-	+	+	-	-	7		7	chr13	42195342	42195343	-	SINEA1
REF-5274	+	+	-	-	+	-	-	-	-	-	-	-	-	-	-	-	3		3	chr13	42342391	42342392	+	SINEA2
REF-5277	-	+	-	-	-	-	-	-	-	-	-	-	+	+	+	-	4		4	chr13	42454492	42454493	-	SINEA1
REF-5280	-	+	-	-	-	-	-	-	-	-	-	-	-	-	+	-	2		2	chr13	42696588	42696589	-	SINEA1
REF-5283	-	+	-	-	+	-	-	-	-	-	+	+	+	-	+	-	6		6	chr13	42926643	42926644	-	SINEA1
REF-5285	-	+	-	-	+	-	-	+	-	-	-	-	-	-	-	-	3		3	chr13	43122263	43122264	-	SINEA1
REF-5288	-	+	-	-	+	-	-	+	-	-	+	-	+	+	+	-	7		7	chr13	43217546	43217547	+	SINEA2
REF-5296	-	+	-	-	-	-	-	-	-	-	-	-	-	-	-	-	1		1	chr13	44411585	44411586	+	SINEA1
REF-5297	-	+	-	-	-	-	-	-	-	-	-	-	-	-	+	-	2		2	chr13	44471664	44471665	+	SINEA1
REF-5298	-	+	-	-	-	-	-	-	-	-	-	-	-	-	-	-	1		1	chr13	44492550	44492551	-	SINEA1
REF-5299	-	+	-	-	-	-	-	-	-	-	-	-	-	-	-	-	1		1	chr13	44924593	44924594	-	SINEA1
REF-5300	+	+	-	-	-	-	-	+	-	-	-	-	+	-	-	-	4		4	chr13	45116134	45116135	+	SINEA1
REF-5303	+	+	-	-	+	-	-	+	-	-	+	-	+	-	+	-	7		7	chr13	45208393	45208394	-	SINEA1
REF-5311	-	+	-	-	-	-	-	-	-	-	-	-	+	-	+	-	3		3	chr13	46218761	46218762	+	SINEA1
REF-5313	+	+	+	+	-	-	+	-	+	+	-	+	-	-	-	-	8		8	chr13	46458945	46458946	-	SINEA1
REF-5323	+	+	-	-	-	-	-	-	-	-	-	-	-	-	-	-	2		2	chr13	47167751	47167752	-	SINEA2
REF-5325	-	+	-	-	-	-	-	-	-	-	-	-	-	-	-	-	1		1	chr13	47395362	47395363	+	SINEA1
REF-5329	-	+	-	-	-	-	-	-	-	-	-	-	-	-	-	-	1		1	chr13	48284074	48284075	+	SINEA1
REF-5332	-	+	-	-	+	-	-	-	-	-	-	-	-	-	-	-	2		2	chr13	48419738	48419739	+	SINEA1
REF-5345	+	+	-	-	+	+	-	+	-	-	-	-	+	+	-	-	7		7	chr13	50669681	50669682	+	SINEA1
REF-5348	-	+	-	-	-	-	-	-	-	-	-	-	-	-	-	-	1		1	chr13	51079985	51079986	-	SINEA1
REF-5355	-	+	-	-	-	-	-	-	-	-	-	-	-	-	-	-	1		1	chr13	51744142	51744143	-	SINEA1
REF-5368	-	+	-	-	-	+	-	-	-	-	-	-	+	-	-	-	3		3	chr13	53977384	53977385	+	SINEA2
REF-5383	-	+	-	-	-	-	-	-	+	-	-	+	-	+	+	-	5		5	chr13	57228114	57228115	+	SINEA1
REF-5384	-	+	-	-	+	-	-	-	-	-	-	-	-	+	-	-	3		3	chr13	57374368	57374369	+	SINEA3
REF-5387	-	+	-	-	-	-	-	-	-	-	-	-	-	-	-	-	1		1	chr13	57834773	57834774	+	SINEA1
REF-5393	+	+	-	-	-	-	-	-	-	-	-	-	-	-	-	-	2		2	chr13	59101480	59101481	-	SINEA1
REF-5395	+	+	-	-	+	-	-	+	-	-	-	-	-	-	-	-	4		4	chr13	59288661	59288662	-	SINEA1
REF-5398	-	+	-	-	-	-	-	-	+	-	-	-	-	-	-	-	2		2	chr13	59580868	59580869	-	SINEA1
REF-5400	-	+	-	+	-	-	-	-	-	-	-	-	-	-	-	-	2		2	chr13	60125244	60125245	+	SINEA2
REF-5401	+	+	-	-	-	-	-	+	-	-	+	-	-	-	-	-	4		4	chr13	60467668	60467669	+	SINEA1
REF-5405	+	+	-	-	+	-	-	-	-	-	-	-	-	+	+	-	5		5	chr13	61987138	61987139	-	SINEA2
REF-5415	-	+	-	-	+	-	-	+	-	-	-	-	-	-	-	-	3		3	chr13	65217418	65217419	+	SINEA1
REF-5417	+	+	-	-	+	-	-	+	+	-	-	-	+	+	-	-	7		7	chr13	65263023	65263024	-	SINEA1
REF-5420	+	+	+	-	+	-	+	+	+	+	-	+	+	-	+	-	11		11	chr13	66145183	66145184	-	SINEA1
REF-5423	-	+	-	-	-	-	-	-	-	-	-	-	-	-	-	-	1		1	chr13	67787287	67787288	-	SINEA1
REF-5425	-	+	+	-	-	-	+	-	+	-	+	+	-	+	-	-	7		7	chr13	67845772	67845773	+	SINEA1
REF-5429	-	+	-	-	-	-	-	-	-	-	+	-	-	-	-	-	2		2	chr13	68271829	68271830	-	SINEA2
REF-5459	-	+	-	+	-	-	+	-	+	+	-	+	-	-	-	-	6		6	chr13	75037298	75037299	+	SINEA1
REF-5461	-	+	-	-	-	-	-	-	-	-	-	-	-	-	-	-	1		1	chr13	75384972	75384973	-	SINEA1
REF-5462	-	+	-	-	-	-	-	-	-	-	-	-	-	+	+	-	3		3	chr13	75520302	75520303	+	SINEA1
REF-5463	-	+	-	-	-	-	-	-	-	-	-	-	+	-	+	-	3		3	chr13	75625241	75625242	-	SINEA1
REF-5469	-	+	-	-	-	-	-	-	-	-	-	-	-	-	-	-	1		1	chr13	77156273	77156274	+	SINEA2
REF-5470	-	+	-	-	-	-	-	-	-	-	-	-	-	-	-	-	1		1	chr13	77229132	77229133	-	SINEA1
REF-5475	-	+	-	-	-	-	-	+	-	-	+	-	-	+	-	-	4		4	chr13	77973044	77973045	+	SINEA1
REF-5477	+	+	-	-	+	-	-	+	-	-	-	-	+	-	-	-	5		5	chr13	78314943	78314944	+	SINEA1
REF-5481	-	+	-	-	-	-	-	-	-	-	-	-	-	-	-	-	1		1	chr13	78855981	78855982	-	SINEA2
REF-5484	-	+	-	+	+	-	-	-	-	+	-	+	-	-	+	-	6		6	chr13	79312739	79312740	+	SINEA2
REF-5486	-	+	+	+	+	+	-	-	+	+	+	-	+	-	-	-	9		9	chr13	79441285	79441286	-	SINEA1
REF-5487	-	+	-	-	+	-	-	+	+	-	-	-	-	-	+	-	5		5	chr13	79467519	79467520	+	SINEA1
REF-5492	+	+	+	+	+	-	+	+	-	+	+	-	+	+	+	-	12		12	chr13	81122274	81122275	-	SINEA1
REF-5493	-	+	-	-	+	-	-	+	+	-	+	-	+	+	+	-	8		8	chr13	81383248	81383249	+	SINEA2
REF-5496	-	+	+	-	-	-	-	-	-	-	-	-	-	+	-	-	3		3	chr13	81759712	81759713	+	SINEA1
REF-5498	-	+	-	-	-	-	-	-	-	-	-	-	-	-	-	-	1		1	chr13	82837648	82837649	+	SINEA2
REF-5499	-	+	-	-	-	-	-	-	+	-	-	-	-	-	+	-	3		3	chr13	82843864	82843865	+	SINEA1
REF-5500	-	+	+	-	-	-	-	+	-	-	-	-	-	-	+	-	4		4	chr13	82871681	82871682	+	SINEA1
REF-5508	-	+	-	-	-	-	-	+	-	-	-	-	-	-	-	-	2		2	chr13	83298567	83298568	+	SINEA1
REF-5511	+	+	-	-	-	-	-	+	+	+	+	+	+	+	-	-	9		9	chr13	84224074	84224075	+	SINEA1
REF-5512	-	+	-	-	-	-	-	-	-	-	-	-	-	-	+	-	2		2	chr13	84464767	84464768	-	SINEA2
REF-5515	-	+	-	-	-	-	-	-	-	-	-	-	-	-	-	-	1		1	chr13	85150462	85150463	+	SINEA1
REF-5517	+	+	-	+	-	-	-	+	+	-	+	-	+	+	+	-	9		9	chr13	85692491	85692492	-	SINEA1
REF-5520	-	+	-	-	-	-	-	-	-	-	-	-	-	-	-	-	1		1	chr13	87680429	87680430	+	SINEA1
REF-5521	+	+	-	-	-	-	-	+	-	-	-	-	+	-	+	-	5		5	chr13	87910427	87910428	-	SINEA1
REF-5526	+	+	+	+	+	-	+	-	-	+	-	-	-	-	+	-	8		8	chr13	89143701	89143702	-	SINEA3
REF-5528	-	+	-	-	-	-	-	-	-	-	-	-	+	-	-	-	2		2	chr13	89181745	89181746	+	SINEA1
REF-5529	-	+	-	-	-	-	-	+	+	-	+	-	+	-	-	-	5		5	chr13	89191691	89191692	-	SINEA1
REF-5538	-	+	-	-	-	-	-	-	-	-	-	-	-	-	-	-	1		1	chr13	91040110	91040111	-	SINEA3
REF-5542	-	+	-	-	-	-	-	-	-	-	-	-	-	-	-	-	1		1	chr13	92248711	92248712	-	SINEA1
REF-5544	+	+	-	-	+	-	-	+	+	-	+	-	+	+	+	-	9		9	chr13	93866366	93866367	-	SINEA1
REF-5545	-	+	-	-	-	-	-	+	+	-	+	-	+	+	-	-	6		6	chr13	94339065	94339066	+	SINEA1
REF-5547	+	+	-	-	+	-	-	-	+	-	+	+	+	-	+	-	8		8	chr13	95369569	95369570	+	SINEA1
REF-5548	+	+	+	-	+	-	+	+	+	+	+	+	+	+	+	-	13		13	chr13	95377106	95377107	+	SINEA1
REF-5551	-	+	-	-	+	-	-	-	-	-	-	-	+	+	-	-	4		4	chr13	96116144	96116145	-	SINEA2
REF-5552	-	+	-	-	+	-	-	-	+	+	+	+	+	+	+	-	9		9	chr13	96184503	96184504	+	SINEA2
REF-5557	+	+	-	-	+	-	+	-	+	-	-	-	-	-	+	-	6		6	chr13	97127895	97127896	+	SINEA1
REF-5562	-	+	-	-	+	-	+	+	+	-	-	-	+	+	+	-	8		8	chr13	98817483	98817484	+	SINEA1
REF-5565	+	+	+	-	-	-	+	+	-	-	-	-	-	+	+	-	7		7	chr13	99147138	99147139	+	SINEA2
REF-5569	-	+	-	-	-	-	-	-	-	-	-	-	-	-	-	-	1		1	chr13	100006894	100006895	-	SINEA1
REF-5570	-	+	-	-	-	-	-	-	-	-	-	-	-	-	-	-	1		1	chr13	100016946	100016947	-	SINEA1
REF-5572	-	+	-	-	-	-	-	-	-	-	-	-	-	-	-	-	1		1	chr13	100028707	100028708	-	SINEA1
REF-5575	-	+	-	-	-	-	-	-	-	-	-	-	+	-	-	-	2		2	chr13	100900531	100900532	-	SINEA1
REF-5579	-	+	-	-	-	-	+	-	-	-	-	-	-	-	-	-	2		2	chr13	101427960	101427961	-	SINEA1
REF-5581	-	+	-	-	-	-	-	-	-	-	-	-	-	-	-	-	1		1	chr13	101663749	101663750	-	SINEA2
REF-5584	-	+	-	-	+	-	+	-	-	-	-	-	+	+	+	-	6		6	chr13	102398745	102398746	+	SINEA1
REF-5587	-	+	-	-	-	-	-	-	-	-	-	-	-	-	+	-	2		2	chr13	103198035	103198036	-	SINEA1
REF-5588	-	+	-	-	-	-	-	-	-	-	-	-	-	-	-	-	1		1	chr13	103326872	103326873	+	SINEA1
REF-5589	+	+	-	+	-	+	+	-	+	+	+	-	+	+	+	-	11		11	chr13	103656268	103656269	-	SINEA1
REF-5595	+	+	-	-	-	-	+	+	-	-	-	-	+	-	+	-	6		6	chr13	105245304	105245305	+	SINEA1
REF-5596	-	+	-	-	-	-	+	-	-	-	+	-	-	-	+	-	4		4	chr13	105939440	105939441	-	SINEA1
REF-5599	-	+	-	-	+	-	+	+	-	-	+	-	-	+	+	-	7		7	chr13	106478107	106478108	+	SINEA1
REF-5600	+	+	-	-	+	-	+	+	-	-	+	-	+	+	+	-	9		9	chr13	106582870	106582871	-	SINEA1
REF-5601	-	+	-	-	-	-	-	-	-	-	-	-	-	-	-	-	1		1	chr13	106928564	106928565	-	SINEA2
REF-5602	-	+	-	-	+	-	-	-	-	-	-	-	-	-	-	-	2		2	chr13	106950232	106950233	-	SINEA1
REF-5610	-	+	-	-	-	-	-	-	-	-	-	-	-	-	+	-	2		2	chr13	108786350	108786351	+	SINEA1
REF-5612	-	+	-	-	-	-	-	-	-	-	-	-	-	-	-	-	1		1	chr13	108975739	108975740	-	SINEA1
REF-5614	+	+	-	-	-	-	+	-	-	-	+	-	-	-	+	-	5		5	chr13	109044212	109044213	-	SINEA1
REF-5623	-	+	-	-	-	-	-	-	-	-	-	-	-	-	-	-	1		1	chr13	110524827	110524828	-	SINEA1
REF-5624	-	+	-	-	-	-	-	+	-	-	+	-	+	-	+	-	5		5	chr13	111063744	111063745	+	SINEA1
REF-5626	-	+	-	-	-	-	-	-	-	-	-	-	-	-	-	-	1		1	chr13	111880454	111880455	-	SINEA1
REF-5630	+	+	-	-	-	-	-	+	-	-	-	-	-	+	+	-	5		5	chr13	112766848	112766849	-	SINEA1
REF-5637	+	+	-	-	-	-	-	-	-	-	-	-	-	-	+	-	3		3	chr13	114984724	114984725	-	SINEA1
REF-5639	-	+	-	-	-	-	-	+	-	-	-	-	+	+	-	-	4		4	chr13	115451173	115451174	+	SINEA1
REF-5640	-	+	-	-	-	-	-	-	-	-	-	-	+	-	-	-	2		2	chr13	115458813	115458814	-	SINEA1
REF-5641	-	+	-	-	-	-	-	+	-	-	+	-	+	+	-	-	5		5	chr13	115520817	115520818	-	SINEA2
REF-5642	-	+	-	-	-	-	-	-	-	-	-	-	-	-	-	-	1		1	chr13	115589568	115589569	-	SINEA1
REF-5646	-	+	-	-	-	-	-	-	-	-	-	-	-	-	-	-	1		1	chr13	116701751	116701752	+	SINEA2
REF-5653	-	+	-	-	-	-	-	-	-	-	-	-	-	-	-	-	1		1	chr13	118150286	118150287	-	SINEA1
REF-5662	+	+	-	-	-	-	-	+	-	-	+	-	+	-	-	-	5		5	chr13	121639327	121639328	-	SINEA1
REF-5664	-	+	-	-	-	-	-	-	-	-	-	-	-	-	-	-	1		1	chr13	121760577	121760578	+	SINEA1
REF-5667	-	+	-	-	-	-	-	+	-	-	-	-	-	+	-	-	3		3	chr13	122755463	122755464	-	SINEA1
REF-5672	-	+	-	-	-	-	-	-	-	-	-	-	+	-	-	-	2		2	chr13	123178589	123178590	-	SINEA1
REF-5678	+	+	-	-	-	-	-	-	-	-	+	-	+	-	-	-	4		4	chr13	123854565	123854566	+	SINEA1
REF-5679	-	+	-	-	-	-	-	-	-	-	-	-	-	-	-	-	1		1	chr13	123908254	123908255	+	SINEA1
REF-5680	+	+	-	-	-	-	-	+	+	-	-	-	+	+	+	-	7		7	chr13	123912577	123912578	+	SINEA1
REF-5681	-	+	-	-	-	-	-	+	+	-	+	-	-	+	+	-	6		6	chr13	123969311	123969312	-	SINEA1
REF-5688	-	+	-	-	-	-	-	-	-	-	-	-	-	-	-	-	1		1	chr13	126472762	126472763	-	SINEA1
REF-5690	+	+	-	-	-	-	-	+	-	-	+	-	+	+	-	-	6		6	chr13	127861035	127861036	-	SINEA1
REF-5696	-	+	-	-	-	-	-	-	-	-	-	-	-	-	-	-	1		1	chr13	128600448	128600449	+	SINEA1
REF-5700	-	+	-	-	-	-	-	-	-	-	-	-	-	-	-	-	1		1	chr13	129126015	129126016	+	SINEA2
REF-5703	-	+	-	-	-	-	-	-	-	-	-	-	-	-	-	-	1		1	chr13	129870974	129870975	-	SINEA1
REF-5704	-	+	-	-	-	-	-	-	-	-	-	-	-	-	-	-	1		1	chr13	130203728	130203729	-	SINEA3
REF-5715	-	+	-	-	-	-	-	+	-	-	+	-	+	-	+	-	5		5	chr13	132099128	132099129	-	SINEA1
REF-5718	-	+	-	-	-	-	-	-	-	-	-	-	-	-	-	-	1		1	chr13	132595608	132595609	-	SINEA1
REF-5719	-	+	-	-	-	-	-	-	-	-	+	-	-	-	-	-	2		2	chr13	132626007	132626008	-	SINEA1
REF-5721	-	+	-	-	-	-	-	-	-	-	-	-	-	+	-	-	2		2	chr13	133047928	133047929	+	SINEA2
REF-5726	-	+	-	-	-	-	-	+	-	-	-	-	-	-	+	-	3		3	chr13	133345652	133345653	-	SINEA1
REF-5728	-	+	-	-	-	-	-	-	-	-	-	-	-	-	-	-	1		1	chr13	133762581	133762582	+	SINEA1
REF-5729	-	+	-	-	-	-	-	+	-	-	-	-	-	-	+	-	3		3	chr13	133872103	133872104	-	SINEA1
REF-5732	-	+	-	-	-	-	-	-	-	-	-	-	-	-	-	-	1		1	chr13	134383204	134383205	+	SINEA1
REF-5733	-	+	-	-	-	-	-	+	-	-	+	-	+	-	-	-	4		4	chr13	134484640	134484641	-	SINEA1
REF-5734	-	+	-	-	+	-	-	-	+	-	-	-	-	-	-	-	3		3	chr13	134684250	134684251	+	SINEA1
REF-5739	-	+	-	-	-	-	-	-	-	-	-	-	-	+	+	-	3		3	chr13	134921853	134921854	+	SINEA2
REF-5741	-	+	-	-	-	-	-	-	-	-	-	-	-	+	-	-	2		2	chr13	135246131	135246132	-	SINEA1
REF-5745	-	+	-	-	-	-	-	-	-	-	-	-	-	-	-	-	1		1	chr13	135754511	135754512	-	SINEA1
REF-5747	+	+	-	+	-	-	-	+	+	-	+	-	-	-	+	-	7		7	chr13	136085691	136085692	-	SINEA1
REF-5752	-	+	-	-	-	-	-	-	-	-	-	-	-	-	-	-	1		1	chr13	136791296	136791297	+	SINEA1
REF-5753	+	+	-	-	-	-	-	-	-	-	+	-	+	+	+	-	6		6	chr13	136850101	136850102	-	SINEA1
REF-5754	+	+	+	-	-	-	-	+	-	-	+	-	+	+	-	-	7		7	chr13	136864529	136864530	+	SINEA1
REF-5755	-	+	-	-	-	-	-	-	-	-	-	-	-	-	+	-	2		2	chr13	137659981	137659982	+	SINEA1
REF-5756	-	+	-	-	-	-	-	-	-	-	-	-	-	-	-	-	1		1	chr13	137666922	137666923	-	SINEA1
REF-5759	-	+	-	-	-	-	-	-	-	-	-	-	+	-	-	-	2		2	chr13	137783967	137783968	-	SINEA1
REF-5771	+	+	-	-	-	-	-	+	-	-	+	-	+	+	+	-	7		7	chr13	139935490	139935491	+	SINEA1
REF-5779	+	+	-	-	-	-	+	+	-	-	+	-	+	-	+	-	7		7	chr13	141260474	141260475	-	SINEA1
REF-5785	+	+	-	-	-	-	-	-	-	-	+	-	-	-	-	-	3		3	chr13	142615456	142615457	+	SINEA1
REF-5786	-	+	-	-	-	-	-	-	-	-	-	-	-	-	-	-	1		1	chr13	143066743	143066744	+	SINEA1
REF-5792	+	+	-	-	+	-	-	+	-	-	-	-	+	+	+	-	7		7	chr13	144114139	144114140	-	SINEA1
REF-5793	+	+	-	-	-	-	-	-	-	-	-	-	-	-	-	-	2		2	chr13	144400514	144400515	+	SINEA2
REF-5798	-	+	-	-	+	-	-	-	-	-	-	-	-	-	-	-	2		2	chr13	145878643	145878644	-	SINEA2
REF-5805	-	+	-	-	-	-	-	-	-	-	-	-	-	-	-	-	1		1	chr13	146873749	146873750	-	SINEA1
REF-5807	+	+	-	-	+	-	-	-	-	-	-	-	-	-	+	-	4		4	chr13	147487789	147487790	+	SINEA1
REF-5809	-	+	-	-	+	-	-	+	-	-	-	-	-	-	-	-	3		3	chr13	147685750	147685751	+	SINEA1
REF-5810	+	+	-	-	-	-	-	+	-	-	+	-	-	-	-	-	4		4	chr13	147702031	147702032	-	SINEA1
REF-5811	+	+	-	-	-	-	-	+	+	+	+	-	+	+	+	-	9		9	chr13	147894720	147894721	+	SINEA1
REF-5815	-	+	-	-	-	-	-	-	-	-	-	-	-	-	-	-	1		1	chr13	148276927	148276928	+	SINEA1
REF-5816	-	+	-	+	+	-	-	-	-	-	+	+	+	+	+	-	8		8	chr13	148648894	148648895	+	SINEA1
REF-5819	+	+	-	+	+	-	-	+	-	-	+	-	+	+	+	-	9		9	chr13	148998958	148998959	-	SINEA1
REF-5822	-	+	-	+	-	-	-	+	-	-	+	-	-	+	+	-	6		6	chr13	149435632	149435633	+	SINEA1
REF-5825	+	+	-	-	+	-	-	+	-	-	+	-	-	-	-	-	5		5	chr13	149629861	149629862	+	SINEA1
REF-5827	+	+	-	+	+	-	-	+	-	-	+	-	+	+	-	-	8		8	chr13	149747317	149747318	-	SINEA1
REF-5830	+	+	-	-	-	-	-	-	-	+	+	+	-	+	-	-	6		6	chr13	150100027	150100028	-	SINEA1
REF-5833	-	+	-	-	-	-	-	-	-	-	+	-	-	-	-	-	2		2	chr13	151238363	151238364	-	SINEA1
REF-5834	+	+	-	+	-	-	-	+	-	-	-	-	+	-	+	-	6		6	chr13	151261343	151261344	+	SINEA1
REF-5836	-	+	-	-	+	-	-	-	-	-	+	-	-	-	+	-	4		4	chr13	151293526	151293527	-	SINEA1
REF-5843	-	+	-	-	-	-	-	+	-	-	-	-	-	-	-	-	2		2	chr13	152146905	152146906	-	SINEA2
REF-5849	-	+	-	-	+	-	-	-	-	-	-	-	-	-	-	-	2		2	chr13	152338138	152338139	+	SINEA1
REF-5850	-	+	-	-	+	-	-	-	-	-	-	-	-	-	+	-	3		3	chr13	153289375	153289376	+	SINEA2
REF-5852	-	+	-	-	+	-	-	-	-	-	-	-	-	-	-	-	2		2	chr13	153607342	153607343	-	SINEA1
REF-5853	-	+	-	-	+	-	-	-	-	-	-	-	-	-	+	-	3		3	chr13	153634390	153634391	+	SINEA3
REF-5856	-	+	-	-	+	-	-	-	-	-	+	-	-	+	-	-	4		4	chr13	154374886	154374887	+	SINEA1
REF-5857	-	+	-	-	-	-	-	-	-	-	+	-	-	-	-	-	2		2	chr13	154385614	154385615	+	SINEA1
REF-5859	+	+	-	-	+	-	-	+	-	-	+	-	-	+	-	-	6		6	chr13	154946687	154946688	-	SINEA1
REF-5861	-	+	-	-	-	-	-	+	-	-	+	-	-	-	-	-	3		3	chr13	154981400	154981401	+	SINEA1
REF-5867	+	+	-	-	-	-	-	-	-	-	-	-	-	-	+	-	3		3	chr13	156539581	156539582	+	SINEA1
REF-5868	+	+	+	+	+	+	+	+	+	+	+	+	+	+	+	-	15		15	chr13	156985111	156985112	+	SINEA1
REF-5870	-	+	-	-	+	-	-	-	-	-	-	-	-	-	-	-	2		2	chr13	157304164	157304165	+	SINEA2
REF-5876	+	+	-	-	+	-	-	+	-	+	-	+	+	+	-	-	8		8	chr13	157750500	157750501	-	SINEA1
REF-5878	-	+	-	-	+	-	-	-	-	-	-	-	-	-	-	-	2		2	chr13	157827517	157827518	-	SINEA1
REF-5882	-	+	-	-	-	-	-	-	-	-	-	-	-	-	-	-	1		1	chr13	158274935	158274936	-	SINEA1
REF-5883	-	+	-	+	-	-	-	-	-	-	-	-	-	-	+	-	3		3	chr13	158404170	158404171	+	SINEA1
REF-5886	-	+	+	+	-	-	+	+	+	+	+	+	-	+	+	-	11		11	chr13	158653840	158653841	+	SINEA1
REF-5888	-	+	-	-	-	-	-	-	-	-	-	-	-	-	-	-	1		1	chr13	159542816	159542817	+	SINEA1
REF-5890	-	+	-	-	-	-	-	-	-	-	-	-	-	+	-	-	2		2	chr13	160122158	160122159	+	SINEA1
REF-5898	-	+	-	-	-	-	-	-	-	-	-	-	-	-	-	-	1		1	chr13	162700760	162700761	-	SINEA1
REF-5900	-	+	-	-	-	-	-	-	-	-	+	-	-	-	-	-	2		2	chr13	162935212	162935213	-	SINEA1
REF-5902	+	+	-	+	+	-	-	+	-	-	+	-	-	+	+	-	8		8	chr13	163671301	163671302	-	SINEA1
REF-5903	+	+	-	+	-	-	-	+	-	+	+	-	-	-	-	-	6		6	chr13	163864300	163864301	-	SINEA1
REF-5906	+	+	-	-	-	-	-	+	-	-	+	-	-	+	-	-	5		5	chr13	164649594	164649595	+	SINEA1
REF-5907	-	+	-	-	-	-	-	-	-	-	-	-	-	-	-	-	1		1	chr13	164853113	164853114	-	SINEA1
REF-5913	+	+	-	-	+	-	-	+	-	-	+	-	-	-	+	-	6		6	chr13	165622478	165622479	+	SINEA1
REF-5914	-	+	-	-	-	-	-	-	-	-	-	-	-	-	+	-	2		2	chr13	165940295	165940296	+	SINEA1
REF-5921	+	+	-	+	-	+	-	-	+	+	-	-	+	-	+	-	8		8	chr13	167751522	167751523	+	SINEA1
REF-5924	-	+	-	-	+	-	-	-	-	-	-	-	-	-	+	-	3		3	chr13	168521723	168521724	-	SINEA1
REF-5929	+	+	-	-	-	-	-	-	-	-	-	-	-	-	+	-	3		3	chr13	169416678	169416679	+	SINEA1
REF-5931	-	+	-	-	-	-	-	-	-	-	-	-	-	-	-	-	1		1	chr13	169618534	169618535	-	SINEA1
REF-5932	-	+	-	-	-	-	-	-	-	-	-	-	-	-	-	-	1		1	chr13	169921367	169921368	-	SINEA1
REF-5933	-	+	+	+	-	+	-	-	-	-	-	-	-	-	-	-	4		4	chr13	170019035	170019036	+	SINEA2
REF-5934	+	+	-	-	-	-	-	-	-	-	-	-	-	-	+	-	3		3	chr13	170197929	170197930	-	SINEA1
REF-5935	-	+	-	-	-	-	-	-	-	-	-	-	-	-	+	-	2		2	chr13	170493375	170493376	-	SINEA1
REF-5938	-	+	-	-	-	-	-	-	-	-	-	-	-	-	-	-	1		1	chr13	171123443	171123444	-	SINEA1
REF-5940	+	+	-	-	-	-	-	-	-	-	+	-	-	-	-	-	3		3	chr13	172023669	172023670	-	SINEA1
REF-5941	+	+	-	-	+	-	-	-	-	-	-	-	-	-	+	-	4		4	chr13	172425614	172425615	+	SINEA1
REF-5945	-	+	-	-	-	-	-	+	-	-	+	-	-	-	-	-	3		3	chr13	173515057	173515058	-	SINEA2
REF-5946	-	+	-	-	-	-	-	+	-	-	-	-	-	-	+	-	3		3	chr13	173525164	173525165	+	SINEA1
REF-5950	-	+	-	-	-	-	-	-	-	-	-	-	-	-	-	-	1		1	chr13	174311465	174311466	-	SINEA1
REF-5959	-	+	-	-	-	-	-	-	-	-	-	-	-	-	-	-	1		1	chr13	175229785	175229786	+	SINEA1
REF-5962	+	+	-	+	+	-	-	-	-	+	+	-	+	+	-	-	8		8	chr13	175414298	175414299	+	SINEA1
REF-5965	-	+	-	-	-	-	-	-	+	-	-	-	-	-	-	-	2		2	chr13	175661322	175661323	+	SINEA1
REF-5969	-	+	+	-	-	-	+	-	+	+	-	+	-	-	-	-	6		6	chr13	175912170	175912171	+	SINEA2
REF-5972	-	+	+	-	-	-	-	-	-	-	-	-	-	-	-	-	2		2	chr13	176087428	176087429	+	SINEA2
REF-5973	-	+	-	-	-	-	-	-	-	-	-	-	-	-	+	-	2		2	chr13	176332475	176332476	-	SINEA1
REF-5985	-	+	-	-	-	-	-	-	-	-	-	-	-	-	-	-	1		1	chr13	177306671	177306672	-	SINEA1
REF-5994	+	+	-	-	-	-	-	-	-	-	+	-	-	-	-	-	3		3	chr13	178747646	178747647	-	SINEA1
REF-5998	+	+	-	-	-	-	-	+	-	-	+	-	-	-	+	-	5		5	chr13	179062111	179062112	-	SINEA1
REF-6002	-	+	+	-	+	-	-	-	+	+	-	+	-	-	+	-	7		7	chr13	180455110	180455111	+	SINEA3
REF-6004	+	+	-	+	-	-	-	+	+	+	+	-	+	+	+	-	10		10	chr13	180593753	180593754	-	SINEA2
REF-6008	-	+	-	-	-	-	-	-	-	-	-	-	-	-	-	-	1		1	chr13	181621477	181621478	+	SINEA1
REF-6009	-	+	-	-	+	-	-	-	-	-	+	-	-	-	-	-	3		3	chr13	182037485	182037486	-	SINEA1
REF-6010	+	+	-	-	-	-	+	-	-	-	-	-	-	+	-	-	4		4	chr13	182235429	182235430	-	SINEA1
REF-6011	-	+	-	-	-	-	-	+	-	-	+	-	+	-	-	-	4		4	chr13	182253149	182253150	-	SINEA1
REF-6022	-	+	-	-	-	-	-	-	-	-	-	-	-	-	+	-	2		2	chr13	182860283	182860284	-	SINEA3
REF-6024	-	+	-	-	-	-	-	-	-	-	-	-	-	-	-	-	1		1	chr13	183434994	183434995	+	SINEA1
REF-6025	+	+	-	-	+	-	-	+	-	-	+	-	-	+	-	-	6		6	chr13	183444372	183444373	+	SINEA2
REF-6026	-	+	-	-	+	-	+	-	-	-	-	-	-	-	-	-	3		3	chr13	183507968	183507969	+	SINEA2
REF-6027	-	+	-	-	+	-	-	-	-	-	-	-	-	-	-	-	2		2	chr13	183529032	183529033	+	SINEA2
REF-6028	-	+	-	-	-	-	-	-	-	-	-	-	-	-	-	-	1		1	chr13	183576991	183576992	+	SINEA1
REF-6029	-	+	-	-	-	-	-	-	-	-	-	-	-	-	-	-	1		1	chr13	183729838	183729839	+	SINEA1
REF-6032	-	+	-	-	-	-	-	-	+	-	-	-	-	-	-	-	2		2	chr13	184430039	184430040	-	SINEA1
REF-6035	+	+	-	-	+	-	-	-	-	-	-	-	-	+	-	-	4		4	chr13	184658049	184658050	+	SINEA1
REF-6036	+	+	+	-	+	+	-	+	+	-	+	+	-	+	+	-	11		11	chr13	184683423	184683424	-	SINEA1
REF-6037	+	+	-	-	-	-	-	+	-	-	+	-	-	+	-	-	5		5	chr13	184897205	184897206	+	SINEA2
REF-6042	+	+	-	-	-	-	-	-	-	-	-	-	+	-	-	-	3		3	chr13	185645180	185645181	+	SINEA3
REF-6050	-	+	+	-	+	-	+	+	-	-	-	-	+	+	-	-	7		7	chr13	186099854	186099855	-	SINEA1
REF-6053	+	+	+	-	+	-	-	-	-	-	+	-	-	+	-	-	6		6	chr13	186299259	186299260	+	SINEA1
REF-6054	-	+	-	-	-	-	-	-	-	-	-	-	-	-	-	-	1		1	chr13	186307824	186307825	-	SINEA2
REF-6058	-	+	-	-	-	-	-	-	-	-	-	-	-	-	-	-	1		1	chr13	186758060	186758061	+	SINEA2
REF-6065	-	+	+	-	-	-	-	+	-	-	+	-	-	+	-	-	5		5	chr13	187001867	187001868	+	SINEA1
REF-6066	-	+	-	-	-	-	-	-	-	-	+	-	-	-	-	-	2		2	chr13	187046763	187046764	-	SINEA1
REF-6068	+	+	+	+	+	-	-	+	-	-	-	-	-	-	+	-	7		7	chr13	187345876	187345877	-	SINEA1
REF-6074	-	+	+	+	-	-	+	-	-	-	-	+	-	-	+	-	6		6	chr13	187880266	187880267	-	SINEA2
REF-6076	+	+	-	-	-	-	-	-	-	-	-	-	-	-	-	-	2		2	chr13	187993890	187993891	-	SINEA1
REF-6085	+	+	+	-	-	-	-	+	+	-	+	-	+	-	-	-	7		7	chr13	188197640	188197641	-	SINEA2
REF-6088	-	+	-	-	-	-	-	-	-	-	-	-	-	-	-	-	1		1	chr13	188445160	188445161	+	SINEA1
REF-6090	-	+	-	-	-	-	-	-	-	-	+	-	-	-	-	-	2		2	chr13	188504229	188504230	+	SINEA1
REF-6092	-	+	+	-	+	-	-	-	-	-	-	-	-	+	-	-	4		4	chr13	188563448	188563449	+	SINEA2
REF-6094	-	+	-	-	-	-	-	+	+	-	-	-	-	+	-	-	4		4	chr13	188607149	188607150	-	SINEA1
REF-6100	-	+	-	+	-	-	-	-	+	-	-	-	-	-	-	-	3		3	chr13	188990783	188990784	-	SINEA1
REF-6111	+	+	-	+	+	-	-	+	-	-	-	-	-	-	+	-	6		6	chr13	189477785	189477786	+	SINEA1
REF-6116	+	+	-	-	+	-	-	+	-	-	+	-	-	+	-	-	6		6	chr13	189723903	189723904	+	SINEA1
REF-6125	-	+	-	-	-	-	-	-	-	-	-	-	-	-	-	-	1		1	chr13	190028818	190028819	+	SINEA1
REF-6128	+	+	-	-	-	-	-	+	-	-	-	-	-	-	-	-	3		3	chr13	190137980	190137981	-	SINEA1
REF-6134	-	+	-	-	-	-	-	-	-	-	-	-	-	-	-	-	1		1	chr13	190751535	190751536	-	SINEA1
REF-6138	+	+	-	-	+	-	-	+	-	+	+	-	+	-	+	-	8		8	chr13	190817972	190817973	+	SINEA1
REF-6143	-	+	-	-	-	-	-	-	-	-	-	-	-	-	-	-	1		1	chr13	191191938	191191939	-	SINEA1
REF-6150	-	+	-	-	-	-	-	-	-	-	-	-	-	-	-	-	1		1	chr13	191560228	191560229	-	SINEA1
REF-6156	+	+	-	-	-	-	+	-	-	-	-	+	-	+	-	-	5		5	chr13	191755288	191755289	-	SINEA1
REF-6166	-	+	-	-	-	-	-	-	-	-	-	+	-	-	+	-	3		3	chr13	192179660	192179661	-	SINEA1
REF-6167	-	+	-	-	-	-	-	-	-	-	-	-	-	-	-	-	1		1	chr13	192198640	192198641	-	SINEA1
REF-6168	+	+	-	-	-	-	-	-	-	-	-	+	-	-	+	-	4		4	chr13	192205806	192205807	-	SINEA3
REF-6169	+	+	-	+	-	-	+	+	-	+	-	+	+	+	+	-	10		10	chr13	192207054	192207055	+	SINEA1
REF-6172	+	+	-	+	+	-	+	+	+	+	-	-	-	+	+	-	10		10	chr13	192335716	192335717	+	SINEA1
REF-6173	-	+	-	-	-	-	-	-	-	-	-	-	-	-	-	-	1		1	chr13	192440348	192440349	-	SINEA1
REF-6175	-	+	-	-	-	-	+	-	-	-	-	-	-	-	-	-	2		2	chr13	192849222	192849223	-	SINEA2
REF-6181	-	+	-	-	-	-	-	-	-	-	-	-	-	-	+	-	2		2	chr13	193621996	193621997	+	SINEA1
REF-6183	-	+	-	-	-	-	-	-	-	+	-	-	+	+	-	-	4		4	chr13	193743182	193743183	-	SINEA1
REF-6191	-	+	-	-	+	-	-	-	-	-	-	-	+	-	+	-	4		4	chr13	194187596	194187597	+	SINEA1
REF-6192	-	+	-	-	-	-	-	-	-	-	-	-	-	-	-	-	1		1	chr13	194197700	194197701	+	SINEA2
REF-6193	-	+	-	-	-	-	-	-	-	-	+	-	-	-	+	-	3		3	chr13	194469240	194469241	+	SINEA3
REF-6195	-	+	-	-	-	-	-	-	-	-	-	-	-	+	-	-	2		2	chr13	194560268	194560269	+	SINEA1
REF-6202	-	+	-	-	-	-	-	-	-	-	+	-	-	+	-	-	3		3	chr13	195162951	195162952	+	SINEA1
REF-6207	-	+	-	-	-	-	-	-	-	-	-	-	-	-	-	-	1		1	chr13	195389816	195389817	+	SINEA1
REF-6216	+	+	-	-	+	+	-	+	-	-	+	-	+	+	+	-	9		9	chr13	196129793	196129794	+	SINEA1
REF-6222	+	+	-	+	-	+	-	+	-	-	+	-	+	+	+	-	9		9	chr13	196676635	196676636	+	SINEA1
REF-6224	-	+	+	-	+	-	-	-	-	+	-	+	-	+	-	-	6		6	chr13	196710875	196710876	-	SINEA1
REF-6228	+	+	-	-	-	-	-	-	-	-	-	-	-	-	-	-	2		2	chr13	197061972	197061973	+	SINEA2
REF-6229	+	+	+	+	-	+	-	+	+	-	+	+	+	-	+	-	11		11	chr13	197134025	197134026	-	SINEA1
REF-6232	-	+	-	-	-	-	-	-	-	-	-	-	-	-	-	-	1		1	chr13	197221795	197221796	-	SINEA1
REF-6237	+	+	-	+	+	-	-	-	-	-	-	+	+	+	+	-	8		8	chr13	197376709	197376710	-	SINEA1
REF-6238	-	+	-	-	-	-	-	-	-	-	-	-	-	-	-	-	1		1	chr13	197548128	197548129	-	SINEA1
REF-6242	-	+	-	-	-	-	-	-	-	-	-	-	+	-	-	-	2		2	chr13	197766538	197766539	-	SINEA1
REF-6254	+	+	-	-	-	-	-	-	-	-	-	-	+	+	-	-	4		4	chr13	198723799	198723800	-	SINEA1
REF-6266	-	+	-	-	-	-	-	-	-	-	+	-	-	-	+	-	3		3	chr13	200074647	200074648	-	SINEA1
REF-6269	+	+	-	-	-	-	-	+	+	-	+	-	-	+	-	-	6		6	chr13	200224024	200224025	+	SINEA1
REF-6286	-	+	-	-	-	-	-	-	-	-	-	-	-	-	-	-	1		1	chr13	201037562	201037563	-	SINEA1
REF-6289	-	+	-	-	-	-	-	-	-	-	-	-	+	+	-	-	3		3	chr13	201274650	201274651	-	SINEA1
REF-6291	-	+	-	-	-	-	-	-	+	-	-	-	+	-	+	-	4		4	chr13	201418630	201418631	-	SINEA1
REF-6293	+	+	-	-	-	-	-	-	+	+	-	+	-	-	-	-	5		5	chr13	201846911	201846912	+	SINEA1
REF-6294	-	+	-	-	+	-	-	+	-	-	+	-	+	-	-	-	5		5	chr13	202377155	202377156	+	SINEA1
REF-6297	+	+	+	-	+	-	-	-	-	-	+	-	+	+	-	-	7		7	chr13	202801258	202801259	+	SINEA1
REF-6298	-	+	-	-	-	-	-	-	-	-	-	-	-	-	-	-	1		1	chr13	202885110	202885111	+	SINEA2
REF-6299	-	+	-	-	-	-	-	-	-	-	-	-	-	-	+	-	2		2	chr13	202960400	202960401	-	SINEA1
REF-6300	-	+	+	-	-	-	+	+	-	-	+	+	+	+	+	-	9		9	chr13	203018411	203018412	+	SINEA1
REF-6303	-	+	-	-	-	-	-	-	-	-	-	-	-	-	-	-	1		1	chr13	203072976	203072977	-	SINEA1
REF-6305	-	+	-	-	-	-	-	-	-	-	+	-	-	-	+	-	3		3	chr13	203212294	203212295	+	SINEA1
REF-6310	-	+	-	-	-	-	-	-	-	-	-	-	-	-	+	-	2		2	chr13	203511320	203511321	+	SINEA1
REF-6311	-	+	-	-	-	-	-	-	-	-	-	-	-	-	+	-	2		2	chr13	203527532	203527533	+	SINEA1
REF-6312	-	+	-	-	+	-	-	-	-	-	-	-	-	+	-	-	3		3	chr13	203532045	203532046	+	SINEA1
REF-6315	+	+	+	-	+	+	+	-	+	-	-	+	+	-	+	-	10		10	chr13	203832648	203832649	+	SINEA2
REF-6316	-	+	-	-	-	-	-	-	-	-	-	-	-	-	-	-	1		1	chr13	203871776	203871777	+	SINEA1
REF-6317	-	+	-	-	-	-	-	-	-	-	-	-	-	+	+	-	3		3	chr13	203967990	203967991	-	SINEA1
REF-6325	-	+	-	-	+	-	-	-	-	-	-	-	-	-	-	-	2		2	chr13	204734808	204734809	-	SINEA1
REF-6327	-	+	-	-	-	-	-	-	-	-	-	-	-	-	-	-	1		1	chr13	205054736	205054737	-	SINEA1
REF-6328	-	+	-	-	-	-	-	-	-	-	-	-	-	-	-	-	1		1	chr13	205194318	205194319	+	SINEA2
REF-6338	-	+	-	-	-	-	-	-	-	-	+	-	-	+	+	-	4		4	chr13	206123593	206123594	-	SINEA1
REF-6339	-	+	-	-	-	-	-	-	-	-	+	-	-	-	-	-	2		2	chr13	206167073	206167074	-	SINEA1
REF-6342	-	+	-	-	-	-	-	-	-	-	-	-	-	-	-	-	1		1	chr13	206598954	206598955	+	SINEA1
REF-6344	-	+	-	-	+	-	-	-	-	-	+	-	-	-	+	-	4		4	chr13	206746283	206746284	-	SINEA1
REF-6348	-	+	-	-	-	-	-	-	-	-	-	-	-	-	-	-	1		1	chr13	208132090	208132091	-	SINEA1
REF-6349	+	+	-	-	-	-	+	+	-	-	-	-	+	+	+	-	7		7	chr14	65301	65302	+	SINEA1
REF-6353	-	+	-	-	-	-	-	-	-	-	-	-	-	-	+	-	2		2	chr14	181397	181398	-	SINEA1
REF-6355	-	+	-	-	-	-	-	-	-	-	-	-	-	-	-	-	1		1	chr14	206247	206248	+	SINEA1
REF-6356	+	+	-	+	+	-	-	-	-	+	-	-	+	-	-	-	6		6	chr14	208573	208574	+	SINEA1
REF-6357	+	+	-	-	-	-	-	+	-	-	-	-	-	-	-	-	3		3	chr14	245540	245541	-	SINEA1
REF-6358	+	+	-	-	-	-	-	-	-	-	+	-	-	-	-	-	3		3	chr14	289626	289627	+	SINEA1
REF-6359	+	+	-	-	+	-	-	+	-	-	+	-	-	-	+	-	6		6	chr14	317689	317690	+	SINEA1
REF-6360	-	+	-	-	-	-	-	-	-	-	-	-	-	-	-	-	1		1	chr14	363601	363602	+	SINEA1
REF-6367	-	+	-	-	-	-	-	-	-	-	-	-	-	-	+	-	2		2	chr14	458995	458996	+	SINEA1
REF-6368	+	+	-	+	-	-	+	-	-	-	+	-	+	-	+	-	7		7	chr14	516908	516909	+	SINEA2
REF-6370	+	+	-	-	-	-	-	-	-	-	+	-	+	+	+	-	6		6	chr14	727193	727194	-	SINEA2
REF-6374	-	+	-	-	-	-	-	+	-	-	-	-	+	-	-	-	3		3	chr14	912820	912821	-	SINEA1
REF-6383	-	+	+	-	+	-	+	-	-	-	-	+	-	+	-	-	6		6	chr14	1100279	1100280	+	SINEA1
REF-6388	+	+	-	-	+	-	-	+	-	-	-	-	-	+	+	-	6		6	chr14	1415207	1415208	-	SINEA2
REF-6391	-	+	-	-	-	-	-	-	-	-	-	-	-	-	-	-	1		1	chr14	1594427	1594428	+	SINEA2
REF-6392	-	+	-	-	-	-	-	-	-	-	-	-	-	-	+	-	2		2	chr14	1598314	1598315	-	SINEA1
REF-6394	-	+	-	-	-	-	-	-	-	-	-	-	-	-	-	-	1		1	chr14	1700543	1700544	+	SINEA2
REF-6395	-	+	-	-	-	-	-	-	-	-	-	-	-	-	-	-	1		1	chr14	1770985	1770986	-	SINEA1
REF-6398	-	+	+	+	+	-	+	-	-	+	+	+	-	-	-	-	8		8	chr14	1876360	1876361	+	SINEA1
REF-6401	-	+	-	-	-	-	-	-	-	-	-	-	-	-	-	-	1		1	chr14	1928638	1928639	-	SINEA1
REF-6402	+	+	-	-	-	-	-	-	-	-	-	-	-	+	+	-	4		4	chr14	1930625	1930626	-	SINEA2
REF-6404	-	+	-	-	-	-	-	-	-	-	-	-	-	+	+	-	3		3	chr14	1983674	1983675	+	SINEA1
REF-6407	+	+	-	-	-	-	-	-	-	-	-	-	-	-	-	-	2		2	chr14	2028382	2028383	-	SINEA1
REF-6408	-	+	-	-	-	-	-	-	-	-	-	-	-	-	-	-	1		1	chr14	2038575	2038576	-	SINEA1
REF-6409	-	+	-	+	-	-	-	-	-	-	-	+	-	-	-	-	3		3	chr14	2084185	2084186	+	SINEA1
REF-6410	-	+	+	+	-	-	+	-	+	+	+	+	+	-	-	-	9		9	chr14	2085087	2085088	+	SINEA1
REF-6414	-	+	-	-	-	-	-	-	-	-	-	-	+	-	+	-	3		3	chr14	2271565	2271566	-	SINEA2
REF-6415	-	+	-	-	-	-	-	-	-	-	-	-	-	-	+	-	2		2	chr14	2299646	2299647	+	SINEA1
REF-6416	-	+	-	-	+	-	-	-	-	-	-	-	-	-	-	-	2		2	chr14	2318558	2318559	+	SINEA1
REF-6417	-	+	-	-	-	-	-	-	-	-	-	+	-	-	-	-	2		2	chr14	2470256	2470257	+	SINEA2
REF-6418	-	+	+	-	+	-	+	+	+	+	-	+	+	-	+	-	10		10	chr14	2757618	2757619	+	SINEA2
REF-6420	+	+	-	-	-	-	-	+	-	+	+	-	-	-	-	-	5		5	chr14	2871044	2871045	+	SINEA2
REF-6423	+	+	-	-	-	-	-	-	-	+	+	+	+	-	-	-	6		6	chr14	3003524	3003525	+	SINEA1
REF-6426	-	+	-	-	-	-	-	-	-	+	-	-	-	-	-	-	2		2	chr14	3041736	3041737	+	SINEA3
REF-6430	-	+	-	-	-	-	-	-	-	-	-	-	-	-	-	-	1		1	chr14	3130768	3130769	+	SINEA1
REF-6431	+	+	-	+	-	-	-	+	-	+	+	+	+	+	+	-	10		10	chr14	3146365	3146366	+	SINEA2
REF-6436	+	+	-	-	-	-	-	-	-	+	+	+	-	-	-	-	5		5	chr14	3235764	3235765	+	SINEA2
REF-6439	-	+	-	-	-	-	-	-	-	-	-	-	-	-	-	-	1		1	chr14	3365984	3365985	-	SINEA2
REF-6448	+	+	-	-	-	-	-	-	-	-	-	+	-	-	-	-	3		3	chr14	3577841	3577842	+	SINEA1
REF-6449	-	+	-	-	+	-	+	+	+	-	-	+	+	+	+	-	9		9	chr14	3601243	3601244	+	SINEA1
REF-6454	-	+	-	-	-	-	-	-	-	-	-	-	-	-	-	-	1		1	chr14	3841912	3841913	+	SINEA1
REF-6462	-	+	-	-	-	-	-	-	-	-	-	+	-	+	-	-	3		3	chr14	4027892	4027893	+	SINEA2
REF-6467	-	+	-	-	-	-	-	-	-	-	-	-	+	-	-	-	2		2	chr14	4073359	4073360	+	SINEA1
REF-6469	-	+	-	-	-	-	-	-	-	-	-	+	+	+	+	-	5		5	chr14	4092080	4092081	+	SINEA1
REF-6471	-	+	-	-	-	-	-	-	-	-	-	-	-	-	-	-	1		1	chr14	4136355	4136356	+	SINEA1
REF-6476	+	+	-	-	-	-	-	+	-	-	+	-	+	+	+	-	7		7	chr14	4373369	4373370	-	SINEA1
REF-6483	-	+	-	-	-	-	-	+	-	-	-	-	-	+	+	-	4		4	chr14	4731340	4731341	+	SINEA1
REF-6485	-	+	-	-	-	-	-	-	-	-	+	-	-	-	-	-	2		2	chr14	4906890	4906891	-	SINEA1
REF-6488	-	+	-	-	-	-	-	-	-	-	-	-	-	-	-	-	1		1	chr14	4965763	4965764	+	SINEA1
REF-6490	-	+	-	-	+	+	+	-	+	-	+	-	-	-	+	-	7		7	chr14	4970415	4970416	-	SINEA2
REF-6491	-	+	-	+	-	-	-	+	+	-	+	-	-	-	+	-	6		6	chr14	4993820	4993821	-	SINEA2
REF-6499	-	+	-	-	-	-	-	-	-	-	-	-	-	-	-	-	1		1	chr14	5338432	5338433	-	SINEA1
REF-6500	+	+	-	-	-	-	-	-	+	-	+	-	+	+	+	-	7		7	chr14	5364866	5364867	-	SINEA1
REF-6501	-	+	-	-	-	-	-	-	+	-	-	-	-	-	-	-	2		2	chr14	5379243	5379244	-	SINEA1
REF-6503	-	+	-	+	-	-	-	+	+	+	+	-	+	+	+	-	9		9	chr14	5465797	5465798	+	SINEA1
REF-6505	+	+	-	-	-	-	-	-	-	-	-	-	+	+	-	-	4		4	chr14	5600064	5600065	+	SINEA1
REF-6506	-	+	-	-	-	-	-	-	-	-	+	-	-	-	+	-	3		3	chr14	5764937	5764938	+	SINEA1
REF-6511	-	+	-	-	-	-	-	+	-	-	-	-	-	-	-	-	2		2	chr14	6296577	6296578	-	SINEA2
REF-6513	-	+	+	-	-	-	-	+	-	-	-	+	-	-	-	-	4		4	chr14	6606723	6606724	-	SINEA1
REF-6514	-	+	+	-	-	-	-	-	-	-	-	+	-	-	-	-	3		3	chr14	6771442	6771443	-	SINEA1
REF-6515	-	+	+	-	-	-	-	-	-	-	-	+	-	-	-	-	3		3	chr14	6772352	6772353	-	SINEA1
REF-6516	-	+	-	-	-	-	-	-	+	-	-	-	-	-	-	-	2		2	chr14	6987052	6987053	+	SINEA2
REF-6517	-	+	-	-	-	-	-	-	+	+	-	-	-	-	-	-	3		3	chr14	7017234	7017235	-	SINEA1
REF-6518	+	+	-	-	-	-	-	-	-	-	-	-	-	-	-	-	2		2	chr14	7083008	7083009	+	SINEA1
REF-6522	+	+	+	+	-	-	+	-	-	+	+	+	-	-	+	-	9		9	chr14	7337731	7337732	+	SINEA2
REF-6523	-	+	-	-	-	-	+	-	-	+	-	-	-	+	-	-	4		4	chr14	7395523	7395524	-	SINEA1
REF-6525	-	+	-	-	-	-	-	-	-	-	-	-	-	-	-	-	1		1	chr14	7501730	7501731	-	SINEA2
REF-6527	-	+	-	-	-	-	-	-	-	-	-	-	+	-	-	-	2		2	chr14	7791747	7791748	+	SINEA1
REF-6529	-	+	-	-	-	-	-	-	-	-	-	-	-	-	-	-	1		1	chr14	7922114	7922115	-	SINEA2
REF-6530	-	+	-	-	-	-	-	-	-	-	-	-	-	-	-	-	1		1	chr14	7922961	7922962	-	SINEA1
REF-6535	-	+	-	-	+	+	-	-	+	+	-	-	+	-	+	-	7		7	chr14	8195002	8195003	+	SINEA1
REF-6549	-	+	+	-	-	+	+	-	-	-	-	-	-	-	-	-	4		4	chr14	8976202	8976203	-	SINEA1
REF-6551	-	+	-	-	-	-	+	-	-	-	-	-	-	-	-	-	2		2	chr14	9025998	9025999	-	SINEA1
REF-6564	-	+	-	+	-	-	+	-	-	-	-	-	-	-	-	-	3		3	chr14	9402385	9402386	+	SINEA2
REF-6575	-	+	-	-	+	-	-	-	-	-	-	-	-	-	-	-	2		2	chr14	9748715	9748716	+	SINEA2
REF-6578	-	+	-	+	+	-	-	+	+	+	+	+	-	-	+	-	9		9	chr14	10004340	10004341	-	SINEA2
REF-6590	+	+	-	-	+	-	-	+	-	+	+	-	-	+	-	-	7		7	chr14	10623074	10623075	+	SINEA1
REF-6591	-	+	-	-	-	-	-	+	-	+	-	+	-	+	+	-	6		6	chr14	10714250	10714251	-	SINEA1
REF-6592	-	+	+	+	+	-	+	-	-	+	+	-	+	+	-	-	9		9	chr14	10739580	10739581	+	SINEA1
REF-6593	+	+	-	+	+	-	-	+	-	-	-	-	+	+	-	-	7		7	chr14	10766847	10766848	+	SINEA1
REF-6596	-	+	-	-	-	-	-	+	-	-	-	-	-	-	-	-	2		2	chr14	11040527	11040528	+	SINEA1
REF-6604	+	+	-	+	+	-	-	+	-	-	+	-	-	-	-	-	6		6	chr14	11466142	11466143	-	SINEA1
REF-6611	+	+	+	+	+	+	+	+	+	-	+	+	+	+	+	-	14		14	chr14	11578455	11578456	+	SINEA3
REF-6618	-	+	-	-	-	-	-	-	-	-	-	-	-	-	-	-	1		1	chr14	12056837	12056838	+	SINEA1
REF-6619	-	+	-	-	-	-	-	-	-	-	-	-	-	+	-	-	2		2	chr14	12057279	12057280	+	SINEA1
REF-6626	-	+	-	-	-	+	-	-	-	-	+	-	+	-	-	-	4		4	chr14	12551444	12551445	+	SINEA1
REF-6627	+	+	-	-	+	+	-	-	+	-	+	-	-	+	-	-	7		7	chr14	12553938	12553939	+	SINEA1
REF-6630	-	+	-	-	-	-	-	-	-	-	-	-	-	+	-	-	2		2	chr14	12761237	12761238	-	SINEA1
REF-6636	-	+	-	-	-	-	-	-	-	-	-	-	-	+	-	-	2		2	chr14	13158242	13158243	+	SINEA1
REF-6645	-	+	+	-	+	-	+	+	+	-	+	+	-	+	+	-	10		10	chr14	13844884	13844885	-	SINEA1
REF-6647	-	+	-	-	-	-	+	-	-	-	-	-	-	-	+	-	3		3	chr14	13887242	13887243	+	SINEA1
REF-6649	-	+	-	-	-	-	-	-	+	-	-	-	-	-	+	-	3		3	chr14	13932579	13932580	+	SINEA3
REF-6650	-	+	-	-	+	-	-	+	+	-	-	-	+	+	-	-	6		6	chr14	14106853	14106854	+	SINEA1
REF-6657	-	+	-	-	-	-	-	-	+	-	-	-	+	-	+	-	4		4	chr14	15048486	15048487	-	SINEA1
REF-6661	-	+	-	+	-	-	-	-	-	+	+	+	+	+	+	-	8		8	chr14	15162503	15162504	-	SINEA2
REF-6669	+	+	-	+	+	-	-	-	+	+	-	-	+	-	-	-	7		7	chr14	15924234	15924235	-	SINEA2
REF-6672	-	+	-	-	+	-	-	-	+	+	+	+	-	-	+	-	7		7	chr14	15994340	15994341	-	SINEA1
REF-6678	-	+	-	-	-	-	-	-	-	-	-	-	-	-	-	-	1		1	chr14	16148817	16148818	+	SINEA1
REF-6679	-	+	-	-	-	-	-	-	-	-	-	-	-	-	-	-	1		1	chr14	16168465	16168466	+	SINEA1
REF-6689	-	+	-	-	-	-	-	-	-	-	-	-	-	-	-	-	1		1	chr14	17151987	17151988	+	SINEA3
REF-6691	-	+	-	-	+	-	-	-	-	-	-	-	-	-	-	-	2		2	chr14	17273880	17273881	-	SINEA1
REF-6696	-	+	-	+	-	-	+	+	+	-	+	+	-	-	+	-	8		8	chr14	17790757	17790758	-	SINEA1
REF-6697	-	+	-	-	-	-	-	+	+	-	-	-	-	-	-	-	3		3	chr14	17842770	17842771	-	SINEA2
REF-6702	-	+	-	-	-	-	-	-	-	-	-	-	-	-	-	-	1		1	chr14	18175317	18175318	+	SINEA1
REF-6704	-	+	-	-	-	-	-	-	+	-	+	-	-	+	+	-	5		5	chr14	18237318	18237319	+	SINEA1
REF-6710	+	+	-	-	+	-	-	+	-	-	-	-	-	-	+	-	5		5	chr14	19591599	19591600	+	SINEA1
REF-6711	-	+	-	-	+	-	+	+	-	-	+	-	+	+	+	-	8		8	chr14	19599779	19599780	+	SINEA2
REF-6713	-	+	+	+	-	-	-	-	-	-	-	-	-	-	-	-	3		3	chr14	19885973	19885974	+	SINEA1
REF-6714	-	+	-	-	-	-	-	+	-	-	-	-	-	-	-	-	2		2	chr14	19915063	19915064	+	SINEA1
REF-6715	-	+	-	-	+	-	-	+	-	-	-	-	+	+	+	-	6		6	chr14	19939361	19939362	+	SINEA1
REF-6716	-	+	-	-	-	-	-	-	-	-	-	-	-	-	+	-	2		2	chr14	20124160	20124161	-	SINEA1
REF-6719	-	+	-	-	-	-	-	-	-	-	-	-	-	-	-	-	1		1	chr14	20314308	20314309	-	SINEA1
REF-6721	-	+	-	-	+	-	-	-	-	-	-	-	-	-	-	-	2		2	chr14	20735166	20735167	+	SINEA1
REF-6726	-	+	-	-	-	-	-	+	-	-	-	-	-	-	-	-	2		2	chr14	20977070	20977071	+	SINEA2
REF-6731	+	+	-	-	-	-	-	+	-	-	-	-	+	-	+	-	5		5	chr14	21427869	21427870	+	SINEA1
REF-6734	-	+	-	-	-	-	-	-	-	-	-	-	-	-	-	-	1		1	chr14	21623855	21623856	+	SINEA1
REF-6738	+	+	-	-	-	-	-	+	-	-	+	-	+	+	-	-	6		6	chr14	21942256	21942257	+	SINEA1
REF-6739	-	+	-	-	-	-	-	-	-	+	+	-	+	+	-	-	5		5	chr14	21964443	21964444	+	SINEA1
REF-6740	-	+	-	-	-	-	-	+	-	+	+	-	+	-	-	-	5		5	chr14	21971001	21971002	-	SINEA1
REF-6741	+	+	+	-	+	+	-	+	-	-	+	+	+	+	-	-	10		10	chr14	22028550	22028551	+	SINEA2
REF-6742	-	+	-	-	-	-	-	+	-	-	+	-	-	+	-	-	4		4	chr14	22034858	22034859	+	SINEA1
REF-6743	-	+	-	-	-	-	-	-	-	-	-	-	-	-	-	-	1		1	chr14	22110444	22110445	-	SINEA2
REF-6745	-	+	-	-	-	-	-	-	-	-	-	-	-	-	-	-	1		1	chr14	22137659	22137660	-	SINEA1
REF-6747	-	+	-	-	-	-	-	+	-	+	+	-	-	-	-	-	4		4	chr14	22255694	22255695	-	SINEA1
REF-6756	-	+	-	-	-	-	-	-	-	-	-	-	-	-	-	-	1		1	chr14	22323030	22323031	+	SINEA1
REF-6766	+	+	-	-	-	-	-	+	-	+	-	-	+	+	+	-	7		7	chr14	23524712	23524713	-	SINEA1
REF-6773	-	+	-	-	-	-	-	-	-	-	-	-	-	-	-	-	1		1	chr14	24191444	24191445	+	SINEA1
REF-6778	-	+	-	-	-	-	-	-	-	-	-	-	-	-	-	-	1		1	chr14	24468352	24468353	-	SINEA1
REF-6780	-	+	-	-	-	-	-	-	-	-	-	-	-	-	-	-	1		1	chr14	25045568	25045569	+	SINEA1
REF-6784	+	+	-	-	-	-	-	+	-	+	-	-	-	+	+	-	6		6	chr14	25367741	25367742	-	SINEA2
REF-6787	-	+	-	-	-	-	-	-	-	-	-	-	-	-	-	-	1		1	chr14	26111900	26111901	+	SINEA2
REF-6789	+	+	-	-	-	-	-	-	-	-	-	-	-	-	-	-	2		2	chr14	26364625	26364626	-	SINEA1
REF-6792	-	+	-	-	-	-	-	-	-	+	+	-	-	+	+	-	5		5	chr14	26632774	26632775	+	SINEA1
REF-6793	-	+	-	-	-	-	-	-	-	-	-	-	-	-	-	-	1		1	chr14	26770821	26770822	-	SINEA1
REF-6795	+	+	+	-	-	-	+	+	+	-	+	-	-	-	-	-	7		7	chr14	26861363	26861364	-	SINEA1
REF-6801	-	+	-	-	-	-	-	-	-	+	-	-	-	-	+	-	3		3	chr14	27268925	27268926	+	SINEA2
REF-6803	-	+	-	-	-	-	-	+	-	-	-	-	-	-	-	-	2		2	chr14	27509943	27509944	+	SINEA1
REF-6814	+	+	-	-	-	-	-	+	-	-	-	-	+	-	+	-	5		5	chr14	28226279	28226280	-	SINEA2
REF-6818	-	+	-	-	-	-	-	-	-	-	-	-	-	-	-	-	1		1	chr14	29037608	29037609	+	SINEA1
REF-6821	-	+	+	-	-	-	-	-	-	-	-	-	-	-	-	-	2		2	chr14	29287188	29287189	-	SINEA1
REF-6822	-	+	+	-	-	-	-	-	-	-	-	-	-	-	-	-	2		2	chr14	29329747	29329748	-	SINEA1
REF-6831	-	+	-	-	-	-	-	+	-	-	-	-	-	-	-	-	2		2	chr14	29845587	29845588	-	SINEA1
REF-6832	-	+	+	-	-	-	-	-	-	-	-	-	-	-	-	-	2		2	chr14	30103578	30103579	-	SINEA1
REF-6836	-	+	-	-	-	-	-	-	-	-	-	-	-	-	-	-	1		1	chr14	30325560	30325561	-	SINEA2
REF-6837	-	+	-	-	-	-	-	-	-	-	-	-	-	-	-	-	1		1	chr14	30485481	30485482	+	SINEA1
REF-6838	-	+	-	-	-	-	-	-	-	-	-	-	-	-	-	-	1		1	chr14	31296596	31296597	-	SINEA1
REF-6842	-	+	+	-	-	-	-	-	-	-	+	-	-	-	-	-	3		3	chr14	31770899	31770900	+	SINEA1
REF-6853	-	+	+	-	-	-	-	+	-	-	+	-	-	-	+	-	5		5	chr14	34049729	34049730	+	SINEA1
REF-6855	-	+	-	-	-	-	-	-	-	-	-	-	-	-	-	-	1		1	chr14	34496865	34496866	+	SINEA1
REF-6857	-	+	-	-	-	-	-	-	-	-	-	-	-	-	-	-	1		1	chr14	35032459	35032460	-	SINEA1
REF-6860	-	+	-	-	-	-	-	-	-	-	-	-	-	-	+	-	2		2	chr14	35808278	35808279	-	SINEA1
REF-6864	-	+	-	-	-	-	-	-	-	-	-	-	-	-	-	-	1		1	chr14	36264699	36264700	-	SINEA1
REF-6866	-	+	-	-	-	-	+	-	-	-	+	-	-	+	-	-	4		4	chr14	37041207	37041208	-	SINEA2
REF-6869	-	+	-	-	-	-	-	-	-	-	-	-	-	-	-	-	1		1	chr14	37612361	37612362	-	SINEA2
REF-6870	-	+	-	-	-	-	-	+	-	-	-	-	-	-	-	-	2		2	chr14	37935836	37935837	+	SINEA1
REF-6871	-	+	-	-	-	-	-	-	-	-	-	-	-	-	-	-	1		1	chr14	37951889	37951890	+	SINEA1
REF-6872	-	+	-	-	-	-	-	-	-	-	-	-	-	-	-	-	1		1	chr14	37980107	37980108	-	SINEA3
REF-6873	-	+	-	-	-	-	-	-	-	-	-	-	-	-	-	-	1		1	chr14	38377470	38377471	+	SINEA1
REF-6878	-	+	-	-	-	-	-	-	-	-	-	-	-	-	-	-	1		1	chr14	39384709	39384710	-	SINEA1
REF-6880	-	+	-	-	-	-	-	-	-	-	-	-	-	-	-	-	1		1	chr14	39608017	39608018	-	SINEA1
REF-6884	-	+	-	-	-	-	-	-	-	+	-	-	-	-	-	-	2		2	chr14	40460019	40460020	-	SINEA1
REF-6893	+	+	-	+	+	-	+	+	-	+	+	-	+	+	+	-	11		11	chr14	41902559	41902560	+	SINEA1
REF-6897	+	+	-	-	-	-	-	-	-	-	-	-	-	-	+	-	3		3	chr14	42321366	42321367	-	SINEA2
REF-6899	+	+	-	-	+	-	-	+	-	-	+	-	-	+	-	-	6		6	chr14	42926529	42926530	+	SINEA1
REF-6904	+	+	+	+	-	-	-	-	-	-	-	-	-	+	-	-	5		5	chr14	43892879	43892880	+	SINEA1
REF-6910	+	+	+	-	-	-	-	-	+	-	-	+	+	-	-	-	6		6	chr14	46628453	46628454	-	SINEA1
REF-6912	+	+	+	-	+	-	-	-	+	-	-	+	-	-	-	-	6		6	chr14	46889051	46889052	+	SINEA1
REF-6915	+	+	-	-	+	-	-	-	+	-	-	+	+	-	+	-	7		7	chr14	47049380	47049381	-	SINEA1
REF-6921	-	+	-	+	+	+	-	-	-	+	-	-	-	+	-	-	6		6	chr14	48761394	48761395	+	SINEA1
REF-6927	+	+	+	-	+	+	-	+	+	-	-	-	-	-	-	-	7		7	chr14	52300786	52300787	+	SINEA1
REF-6930	-	+	-	-	-	-	-	-	-	-	-	-	-	-	-	-	1		1	chr14	53085633	53085634	-	SINEA1
REF-6931	-	+	+	-	+	+	-	-	+	-	-	-	-	-	+	-	6		6	chr14	54059918	54059919	+	SINEA1
REF-6934	+	+	-	-	+	-	-	-	-	-	+	-	+	-	-	-	5		5	chr14	54797181	54797182	+	SINEA2
REF-6935	-	+	-	-	-	-	-	-	-	-	-	-	-	-	-	-	1		1	chr14	54828453	54828454	-	SINEA1
REF-6936	-	+	-	+	-	-	+	-	-	+	-	+	-	+	-	-	6		6	chr14	54846458	54846459	-	SINEA1
REF-6938	+	+	-	+	+	-	-	+	-	+	+	+	+	+	+	-	11		11	chr14	54850634	54850635	-	SINEA1
REF-6943	-	+	-	-	-	-	-	-	-	-	-	-	-	-	-	-	1		1	chr14	55334933	55334934	+	SINEA1
REF-6944	-	+	-	-	-	-	-	+	-	-	+	-	-	-	+	-	4		4	chr14	55339778	55339779	-	SINEA1
REF-6945	-	+	+	+	+	-	+	+	+	-	-	+	+	+	-	-	10		10	chr14	55394202	55394203	-	SINEA1
REF-6946	-	+	-	-	+	-	-	-	-	-	-	-	-	-	-	-	2		2	chr14	55444068	55444069	-	SINEA1
REF-6949	-	+	+	-	-	-	-	-	-	-	-	-	-	+	-	-	3		3	chr14	56736972	56736973	+	SINEA2
REF-6954	-	+	-	-	-	-	-	-	-	-	-	-	-	-	-	-	1		1	chr14	57215694	57215695	-	SINEA2
REF-6957	+	+	-	-	-	-	-	-	-	-	+	-	+	-	-	-	4		4	chr14	57536858	57536859	-	SINEA1
REF-6963	-	+	-	-	+	-	-	-	-	-	-	-	-	-	-	-	2		2	chr14	58865408	58865409	+	SINEA1
REF-6964	+	+	+	-	+	+	-	+	-	-	-	-	-	-	-	-	6		6	chr14	58926427	58926428	+	SINEA1
REF-6973	-	+	-	-	-	-	-	-	-	-	-	-	-	-	+	-	2		2	chr14	59354650	59354651	+	SINEA1
REF-6982	-	+	-	-	-	-	-	-	-	-	-	-	-	-	-	-	1		1	chr14	60983437	60983438	+	SINEA1
REF-6985	+	+	-	+	-	-	+	+	+	+	+	-	-	+	-	-	9		9	chr14	62877705	62877706	+	SINEA1
REF-6986	+	+	-	-	-	-	-	-	-	-	-	-	-	-	+	-	3		3	chr14	63149714	63149715	-	SINEA1
REF-6991	-	+	+	+	-	-	+	-	+	+	-	+	-	-	-	-	7		7	chr14	63729087	63729088	-	SINEA2
REF-6992	-	+	-	-	-	-	-	-	-	-	-	-	-	-	-	-	1		1	chr14	64300894	64300895	-	SINEA1
REF-6993	-	+	-	-	-	-	-	-	-	-	-	-	-	-	-	-	1		1	chr14	64713182	64713183	-	SINEA2
REF-6995	+	+	-	-	-	-	-	-	-	-	+	-	-	+	-	-	4		4	chr14	64926427	64926428	-	SINEA1
REF-6997	-	+	-	-	-	-	-	-	-	-	-	-	-	-	-	-	1		1	chr14	65147841	65147842	+	SINEA1
REF-7004	-	+	-	-	-	-	-	-	-	-	-	-	-	-	-	-	1		1	chr14	66866891	66866892	+	SINEA2
REF-7005	-	+	-	-	-	-	-	-	-	-	-	-	-	-	-	-	1		1	chr14	66932252	66932253	-	SINEA1
REF-7006	-	+	-	-	-	-	-	-	-	-	-	-	-	-	-	-	1		1	chr14	66977894	66977895	-	SINEA1
REF-7008	-	+	-	-	-	+	-	-	-	-	-	-	-	-	-	-	2		2	chr14	67166159	67166160	+	SINEA1
REF-7009	-	+	-	-	-	-	-	-	-	-	-	-	-	-	-	-	1		1	chr14	67399265	67399266	+	SINEA1
REF-7012	-	+	-	-	+	+	-	-	-	-	+	-	+	-	+	-	6		6	chr14	69267968	69267969	-	SINEA1
REF-7013	-	+	-	-	+	+	-	-	-	-	-	-	-	-	-	-	3		3	chr14	69284374	69284375	+	SINEA1
REF-7014	-	+	-	-	-	-	-	-	-	-	-	-	-	-	-	-	1		1	chr14	69543655	69543656	-	SINEA1
REF-7015	-	+	-	-	-	-	-	-	-	-	-	-	-	-	-	-	1		1	chr14	69605014	69605015	+	SINEA1
REF-7018	+	+	-	+	-	-	-	+	-	+	-	-	+	-	-	-	6		6	chr14	70450188	70450189	+	SINEA1
REF-7029	-	+	-	-	-	-	-	-	-	-	-	-	-	-	-	-	1		1	chr14	71459444	71459445	-	SINEA2
REF-7038	-	+	-	-	+	-	-	-	-	-	-	-	-	-	-	-	2		2	chr14	72140544	72140545	-	SINEA1
REF-7040	-	+	-	-	-	-	-	-	-	-	-	-	+	-	-	-	2		2	chr14	72313689	72313690	-	SINEA2
REF-7046	-	+	+	+	-	-	-	-	+	+	+	+	-	-	-	-	7		7	chr14	73118768	73118769	+	SINEA1
REF-7049	+	+	+	+	-	-	+	-	+	+	+	+	+	+	+	-	12		12	chr14	73233266	73233267	+	SINEA1
REF-7056	-	+	-	-	-	-	-	-	-	-	-	-	-	-	-	-	1		1	chr14	73768920	73768921	-	SINEA1
REF-7061	-	+	-	-	-	-	-	-	-	-	-	-	-	-	-	-	1		1	chr14	74751974	74751975	-	SINEA2
REF-7064	-	+	-	-	-	-	-	-	-	-	-	-	-	-	-	-	1		1	chr14	75045622	75045623	-	SINEA1
REF-7066	+	+	+	+	-	-	-	+	+	+	+	-	+	+	-	-	10		10	chr14	75224698	75224699	-	SINEA1
REF-7070	-	+	+	-	-	-	-	-	-	-	+	-	+	-	-	-	4		4	chr14	75539660	75539661	-	SINEA2
REF-7073	-	+	-	+	-	-	+	-	+	+	-	-	-	-	-	-	5		5	chr14	75970261	75970262	+	SINEA1
REF-7075	-	+	-	-	-	-	-	-	-	-	-	-	-	-	-	-	1		1	chr14	77423666	77423667	-	SINEA1
REF-7076	-	+	-	+	-	-	+	-	-	+	-	-	-	-	-	-	4		4	chr14	77699217	77699218	-	SINEA1
REF-7079	-	+	-	-	+	-	-	-	-	-	-	-	-	-	-	-	2		2	chr14	79605942	79605943	-	SINEA1
REF-7085	-	+	+	-	-	-	-	-	-	-	-	-	+	-	-	-	3		3	chr14	81807000	81807001	+	SINEA1
REF-7088	-	+	-	+	-	-	-	-	+	-	-	-	-	-	-	-	3		3	chr14	82071029	82071030	+	SINEA1
REF-7097	+	+	+	+	+	+	+	+	-	-	+	-	+	+	+	-	12		12	chr14	83493674	83493675	-	SINEA1
REF-7106	-	+	-	-	-	-	-	-	-	-	-	-	-	-	-	-	1		1	chr14	84566957	84566958	-	SINEA1
REF-7107	-	+	+	-	-	-	-	+	-	-	+	-	+	-	-	-	5		5	chr14	84809385	84809386	-	SINEA1
REF-7109	-	+	-	-	-	-	-	+	-	-	-	-	+	+	+	-	5		5	chr14	85389474	85389475	-	SINEA1
REF-7111	-	+	-	-	-	-	-	+	-	-	-	-	-	-	+	-	3		3	chr14	85831190	85831191	-	SINEA1
REF-7112	-	+	-	-	-	-	-	-	-	-	-	+	-	-	+	-	3		3	chr14	86744413	86744414	+	SINEA1
REF-7120	-	+	-	-	-	-	-	-	-	-	-	-	-	-	-	-	1		1	chr14	87795747	87795748	-	SINEA2
REF-7122	+	+	-	+	+	+	-	+	-	-	+	-	-	-	-	-	7		7	chr14	87883602	87883603	-	SINEA1
REF-7123	+	+	+	-	+	-	-	-	-	+	+	-	-	-	+	-	7		7	chr14	88022142	88022143	-	SINEA1
REF-7126	-	+	-	+	+	-	-	+	-	-	-	-	-	-	+	-	5		5	chr14	88852849	88852850	+	SINEA2
REF-7129	+	+	-	-	-	-	-	-	-	-	-	-	-	-	-	-	2		2	chr14	89434317	89434318	-	SINEA2
REF-7130	-	+	-	-	-	-	-	-	-	-	+	-	-	-	-	-	2		2	chr14	89542761	89542762	+	SINEA3
REF-7132	-	+	-	-	-	-	-	-	-	-	-	-	+	-	+	-	3		3	chr14	89736859	89736860	+	SINEA1
REF-7134	+	+	-	+	-	+	-	+	-	-	+	-	-	+	+	-	8		8	chr14	89846678	89846679	+	SINEA1
REF-7140	-	+	-	-	-	-	-	-	-	-	-	-	-	+	-	-	2		2	chr14	90556332	90556333	+	SINEA1
REF-7146	-	+	-	-	-	-	-	-	-	-	+	-	-	-	-	-	2		2	chr14	90957985	90957986	+	SINEA2
REF-7150	+	+	+	+	-	-	+	-	+	+	+	-	-	-	-	-	8		8	chr14	91893212	91893213	+	SINEA1
REF-7153	-	+	-	-	+	-	-	+	-	-	-	-	-	-	-	-	3		3	chr14	92350707	92350708	-	SINEA1
REF-7156	-	+	-	-	+	-	-	-	-	-	-	-	-	-	-	-	2		2	chr14	92536869	92536870	-	SINEA1
REF-7160	+	+	-	+	+	-	-	+	-	-	+	-	+	+	+	-	9		9	chr14	92910987	92910988	-	SINEA1
REF-7162	-	+	-	-	-	-	-	-	+	-	+	-	-	-	-	-	3		3	chr14	93085943	93085944	-	SINEA1
REF-7163	-	+	-	-	-	-	-	-	-	-	-	-	-	-	-	-	1		1	chr14	93116615	93116616	+	SINEA1
REF-7164	-	+	-	-	-	-	-	-	-	-	-	-	-	-	-	-	1		1	chr14	93257072	93257073	-	SINEA1
REF-7168	-	+	-	-	-	-	-	-	-	-	-	-	-	+	-	-	2		2	chr14	93682437	93682438	-	SINEA1
REF-7171	+	+	+	-	-	-	+	-	-	-	-	-	+	-	-	-	5		5	chr14	94270699	94270700	-	SINEA1
REF-7175	-	+	-	-	-	-	-	-	-	-	-	-	-	-	-	-	1		1	chr14	95753493	95753494	-	SINEA1
REF-7180	-	+	-	-	-	-	-	-	-	-	-	-	-	-	-	-	1		1	chr14	96362811	96362812	+	SINEA2
REF-7183	-	+	-	-	-	-	-	-	-	-	+	-	+	-	+	-	4		4	chr14	96565090	96565091	-	SINEA1
REF-7187	-	+	-	-	-	-	-	-	-	-	+	-	-	-	-	-	2		2	chr14	97000639	97000640	+	SINEA1
REF-7197	-	+	-	-	-	-	-	-	-	-	-	-	-	-	-	-	1		1	chr14	98721838	98721839	-	SINEA1
REF-7198	-	+	-	-	-	-	-	-	-	-	-	-	-	-	-	-	1		1	chr14	99036140	99036141	-	SINEA1
REF-7207	+	+	-	+	-	-	+	-	-	-	-	+	-	-	-	-	5		5	chr14	99597306	99597307	+	SINEA1
REF-7208	-	+	-	-	-	-	-	-	-	-	-	-	-	-	-	-	1		1	chr14	99606014	99606015	-	SINEA1
REF-7209	-	+	-	-	-	-	-	-	-	-	+	-	-	-	-	-	2		2	chr14	99712775	99712776	+	SINEA1
REF-7210	-	+	-	-	-	-	-	-	-	-	+	-	+	+	-	-	4		4	chr14	99797561	99797562	-	SINEA2
REF-7230	-	+	-	-	+	-	-	+	-	-	-	+	+	+	+	-	7		7	chr14	102524923	102524924	+	SINEA1
REF-7231	-	+	-	+	+	-	-	-	-	-	-	+	-	+	-	-	5		5	chr14	102574380	102574381	+	SINEA1
REF-7234	-	+	-	-	-	-	-	-	-	-	-	-	-	-	-	-	1		1	chr14	102903962	102903963	+	SINEA2
REF-7241	-	+	-	-	-	-	+	-	-	-	-	-	-	-	-	-	2		2	chr14	103273341	103273342	-	SINEA2
REF-7242	-	+	-	-	-	-	-	-	-	-	-	-	-	-	-	-	1		1	chr14	103362589	103362590	+	SINEA2
REF-7245	-	+	-	-	-	-	-	-	-	-	-	-	-	-	-	-	1		1	chr14	103792267	103792268	-	SINEA1
REF-7255	-	+	-	-	-	-	-	-	-	-	-	-	-	-	+	-	2		2	chr14	105449028	105449029	-	SINEA1
REF-7257	-	+	-	-	-	-	-	-	-	-	-	-	-	-	-	-	1		1	chr14	106164727	106164728	-	SINEA2
REF-7258	-	+	+	-	+	-	-	+	-	-	+	-	+	-	+	-	7		7	chr14	106303596	106303597	+	SINEA2
REF-7261	+	+	-	+	+	-	-	+	+	-	+	+	-	+	-	-	9		9	chr14	106744940	106744941	+	SINEA1
REF-7266	+	+	-	-	+	-	-	+	+	-	+	-	+	-	+	-	8		8	chr14	107508857	107508858	+	SINEA1
REF-7268	-	+	-	-	+	-	+	+	+	-	-	-	-	-	+	-	6		6	chr14	107722042	107722043	+	SINEA1
REF-7271	-	+	-	-	-	-	-	+	+	-	+	-	-	-	+	-	5		5	chr14	108162979	108162980	-	SINEA1
REF-7273	+	+	-	-	-	-	-	-	-	-	-	-	+	-	-	-	3		3	chr14	108616789	108616790	-	SINEA1
REF-7274	+	+	+	-	+	-	-	+	+	+	+	-	+	+	+	-	11		11	chr14	108647788	108647789	+	SINEA1
REF-7275	+	+	-	-	-	-	-	-	-	-	+	-	-	-	+	-	4		4	chr14	108909815	108909816	+	SINEA2
REF-7282	-	+	-	-	-	-	-	-	-	-	-	+	-	-	+	-	3		3	chr14	109870785	109870786	-	SINEA1
REF-7283	-	+	-	-	-	-	-	-	-	-	-	-	-	-	+	-	2		2	chr14	110740228	110740229	+	SINEA1
REF-7284	-	+	-	-	-	-	-	-	-	-	-	-	-	-	-	-	1		1	chr14	110882211	110882212	+	SINEA1
REF-7287	-	+	+	+	-	-	-	+	+	-	+	+	-	+	-	-	8		8	chr14	111061239	111061240	+	SINEA1
REF-7290	-	+	-	-	+	-	-	-	-	-	-	+	-	-	-	-	3		3	chr14	111703844	111703845	+	SINEA1
REF-7292	+	+	-	-	+	-	-	+	-	-	-	+	+	-	+	-	7		7	chr14	112012946	112012947	-	SINEA1
REF-7304	+	+	-	-	-	-	-	+	-	-	+	-	+	-	+	-	6		6	chr14	112965840	112965841	+	SINEA1
REF-7305	-	+	-	-	-	-	-	-	-	-	-	-	-	+	+	-	3		3	chr14	112991340	112991341	-	SINEA1
REF-7307	-	+	-	-	-	-	-	-	-	-	-	-	+	-	+	-	3		3	chr14	113285513	113285514	-	SINEA1
REF-7315	+	+	-	+	-	-	-	-	-	-	-	+	+	-	+	-	6		6	chr14	114359255	114359256	+	SINEA1
REF-7317	+	+	-	-	-	-	+	-	-	-	-	+	-	+	+	-	6		6	chr14	114363994	114363995	-	SINEA1
REF-7328	+	+	-	-	-	-	-	+	-	-	+	-	+	+	+	-	7		7	chr14	115175771	115175772	+	SINEA2
REF-7336	-	+	-	-	-	-	-	-	-	-	-	-	-	-	-	-	1		1	chr14	115837271	115837272	-	SINEA1
REF-7340	-	+	-	-	-	-	-	-	-	-	-	-	-	-	-	-	1		1	chr14	116220581	116220582	-	SINEA1
REF-7341	+	+	+	+	-	-	+	-	+	+	+	+	+	-	-	-	10		10	chr14	116225051	116225052	+	SINEA1
REF-7344	+	+	+	+	+	-	+	+	+	+	+	+	-	-	+	-	12		12	chr14	116528683	116528684	+	SINEA2
REF-7349	-	+	-	-	-	-	-	-	-	-	-	-	-	-	+	-	2		2	chr14	117345937	117345938	+	SINEA1
REF-7351	-	+	-	-	+	-	-	-	-	-	-	-	+	-	+	-	4		4	chr14	117617637	117617638	-	SINEA2
REF-7359	+	+	-	+	+	+	-	-	-	+	-	+	+	-	+	-	9		9	chr14	118614038	118614039	+	SINEA2
REF-7360	-	+	+	-	-	-	-	-	-	-	-	-	-	-	-	-	2		2	chr14	118754908	118754909	-	SINEA1
REF-7362	-	+	-	-	+	-	-	-	-	-	-	-	-	-	-	-	2		2	chr14	118782192	118782193	+	SINEA1
REF-7363	-	+	-	-	-	-	-	-	-	-	-	-	-	-	-	-	1		1	chr14	118982768	118982769	-	SINEA1
REF-7367	-	+	-	-	-	-	-	-	-	-	-	-	-	+	-	-	2		2	chr14	119570632	119570633	-	SINEA3
REF-7371	-	+	-	-	-	-	-	+	-	-	+	-	-	-	+	-	4		4	chr14	119851708	119851709	+	SINEA1
REF-7373	-	+	-	-	-	-	-	-	-	-	-	-	-	-	-	-	1		1	chr14	120219873	120219874	+	SINEA1
REF-7375	-	+	-	-	-	-	-	+	-	-	-	-	-	-	-	-	2		2	chr14	120325132	120325133	+	SINEA1
REF-7376	-	+	+	-	-	-	-	-	-	-	-	-	-	+	-	-	3		3	chr14	120471066	120471067	+	SINEA1
REF-7377	-	+	-	-	-	-	-	-	-	-	-	-	-	+	-	-	2		2	chr14	120485101	120485102	+	SINEA1
REF-7382	-	+	-	-	-	-	-	-	-	-	-	-	-	-	-	-	1		1	chr14	120971328	120971329	-	SINEA1
REF-7383	-	+	-	-	-	-	-	-	-	-	-	-	-	-	-	-	1		1	chr14	120983534	120983535	+	SINEA1
REF-7387	-	+	-	-	-	-	-	+	-	-	+	-	+	+	+	-	6		6	chr14	121370862	121370863	-	SINEA2
REF-7393	-	+	-	-	-	-	-	-	-	-	-	-	-	-	-	-	1		1	chr14	121832517	121832518	+	SINEA1
REF-7395	-	+	+	+	-	-	+	-	+	-	-	-	-	-	-	-	5		5	chr14	122039899	122039900	-	SINEA1
REF-7397	-	+	+	-	+	+	-	+	-	-	+	-	+	+	+	-	9		9	chr14	122360631	122360632	+	SINEA3
REF-7404	-	+	-	-	-	-	-	-	-	-	-	-	-	-	-	-	1		1	chr14	123091588	123091589	+	SINEA1
REF-7407	-	+	-	-	-	-	-	-	-	-	-	-	-	-	-	-	1		1	chr14	123422729	123422730	-	SINEA1
REF-7410	-	+	-	-	-	-	-	+	-	-	-	-	+	+	+	-	5		5	chr14	123617313	123617314	-	SINEA1
REF-7421	-	+	-	-	-	-	-	-	-	-	-	-	-	-	-	-	1		1	chr14	124898820	124898821	+	SINEA3
REF-7426	-	+	-	-	-	-	-	-	+	-	-	-	-	-	-	-	2		2	chr14	125309243	125309244	+	SINEA2
REF-7427	-	+	+	+	+	-	+	-	+	+	-	+	-	-	-	-	8		8	chr14	125315044	125315045	-	SINEA1
REF-7428	-	+	+	+	+	-	+	-	+	+	-	+	-	-	-	-	8		8	chr14	125321313	125321314	-	SINEA1
REF-7431	-	+	-	-	-	-	-	-	+	-	-	-	-	-	-	-	2		2	chr14	125336706	125336707	-	SINEA1
REF-7439	-	+	-	-	-	+	-	+	+	+	+	+	+	+	+	-	10		10	chr14	125745549	125745550	-	SINEA1
REF-7440	-	+	+	-	-	-	-	+	-	-	+	-	-	+	-	-	5		5	chr14	125749752	125749753	-	SINEA1
REF-7443	-	+	+	-	-	-	+	+	+	-	+	-	+	+	+	-	9		9	chr14	125845376	125845377	+	SINEA1
REF-7454	-	+	-	-	-	-	-	-	-	-	-	-	-	-	-	-	1		1	chr14	126650441	126650442	+	SINEA2
REF-7455	-	+	-	-	-	+	-	+	-	-	+	-	+	+	+	-	7		7	chr14	126733976	126733977	-	SINEA2
REF-7461	-	+	-	-	-	-	-	-	-	-	-	-	-	-	-	-	1		1	chr14	127120684	127120685	-	SINEA1
REF-7464	-	+	-	-	-	-	-	+	-	-	+	-	+	-	+	-	5		5	chr14	127464670	127464671	+	SINEA1
REF-7469	+	+	-	-	-	-	+	+	-	-	+	-	+	-	-	-	6		6	chr14	128184502	128184503	+	SINEA3
REF-7470	-	+	-	-	-	-	-	-	-	-	-	-	-	-	-	-	1		1	chr14	128419668	128419669	-	SINEA1
REF-7477	-	+	-	-	-	-	-	-	-	-	-	-	-	-	-	-	1		1	chr14	128845966	128845967	-	SINEA1
REF-7479	-	+	-	-	-	-	-	-	-	-	-	-	-	-	-	-	1		1	chr14	128892123	128892124	+	SINEA1
REF-7484	-	+	-	-	-	-	-	-	-	-	+	-	-	-	+	-	3		3	chr14	129211561	129211562	-	SINEA1
REF-7486	+	+	-	-	+	-	-	-	-	-	-	-	-	+	+	-	5		5	chr14	129332660	129332661	-	SINEA1
REF-7494	+	+	-	-	-	-	-	-	-	-	-	-	-	-	-	-	2		2	chr14	129545602	129545603	+	SINEA2
REF-7499	-	+	-	-	-	-	-	-	-	-	-	-	-	-	-	-	1		1	chr14	129637126	129637127	-	SINEA2
REF-7501	-	+	-	-	-	-	-	-	-	-	-	-	-	-	-	-	1		1	chr14	129642299	129642300	+	SINEA1
REF-7505	+	+	-	-	+	-	-	-	-	-	-	-	-	-	-	-	3		3	chr14	129765287	129765288	-	SINEA1
[truncated: 34,287 more rows]
