# Supplementary material for: SINE jumping contributes to large-scale polymorphisms in the pig genomes
Source: Mob DNA. 2021 Jun 28;12:17. doi: 10.1186/s13100-021-00246-y (PMC8240389; doi:10.1186/s13100-021-00246-y)
Supplement: Supplementary file 4 — Additional file 4: [file 13100_2021_246_MOESM4_ESM.xlsx]

## Sheet: sample information
Sample information of 585 individuals from 23 breeds for 16 SINE RIPs detection
Breed name	Province/country of origin	Number of animal used
Bamei	Qinghai/China	32
Qingping	Hubei/China	24
Dongbei Min	Heilongjiang/China	24
Dingyuan	Anhui/China	32
Erhualian	Jiangsu/China	24
Laiwu Black	Shandong/China	32
Bamaxiang	Guangxi/China	21
Hanjiang Black	Shanxi/China	24
Mashen	Shanxi/China	24
Qingyu	Sichuan/China	24
Dahuabai	Guangdong/China	32
Nero Siciliano	Sicily/Italy	32
Mingguang Small-ear	Yunnan/China	20
Dapulian	Shandong/China	24
Jiangkouluobo	Guizhou/China	24
Tongcheng	Hubei/China	24
Lantang	Guanggong/China	24
Wei	Anhui/China	24
Wuzhishan	Hainan/China	24
Ningxiang	Hunan/China	24
Shaziling	Hunan/China	24
Anqingliubai	Anhui/China	24
Lepinghua	Jiangxi/China	24

## Sheet: analysis for all population
Population genetic analysis for all population
Locus	Na	Ne	Obs_Het	Exp_Het	Exp_Het Nei	PIC	FIS	FIT	FST	Nm*	+	-	+/+	+/-	-/-
ESA1-98	2	1.5571	0.2376	0.3581	0.3578	0.293752	0.0128	0.3197	0.3109	0.5541	0.2333	0.7667	0.11453	0.237607	0.647863
REF-11172	2	1.8559	0.3487	0.4616	0.4612	0.354842	0.0129	0.2194	0.2092	0.9451	0.3607	0.6393	0.186325	0.348718	0.464957
REF-14902	2	1.5923	0.3915	0.3723	0.372	0.302797	-0.1781	-0.0398	0.1174	1.88	0.247	0.753	0.0512821	0.391453	0.557265
DR-68328	2	1.6488	0.1658	0.3938	0.3935	0.316056	0.3278	0.5557	0.339	0.4874	0.2692	0.7308	0.186325	0.165812	0.647863
REF-16266	2	1.5372	0.253	0.3498	0.3495	0.288366	-0.0278	0.2497	0.27	0.6761	0.7744	0.2256	0.647863	0.252991	0.0991453
REF-17668	2	1.7139	0.4171	0.4169	0.4165	0.329777	-0.2541	0.0008	0.2032	0.9801	0.2957	0.7043	0.0871795	0.417094	0.495726
ESA2-58	2	1.76	0.3949	0.4322	0.4318	0.3386	-0.1951	0.069	0.221	0.8814	0.6846	0.3154	0.487179	0.394872	0.117949
DR-93949	2	1.6659	0.3265	0.4001	0.3997	0.319843	-0.1773	0.1567	0.2837	0.6311	0.2761	0.7239	0.112821	0.326496	0.560684
ESA1-16	2	1.9998	0.4359	0.5004	0.4999	0.374974	-0.3147	0.1264	0.3355	0.4952	0.5051	0.4949	0.287179	0.435897	0.276923
REF-3992	2	1.9912	0.4684	0.4982	0.4978	0.373889	-0.2484	0.0684	0.2537	0.7353	0.5333	0.4667	0.299145	0.468376	0.232479
ESA1-25	2	1.7343	0.3316	0.4237	0.4234	0.333768	-0.0492	0.2041	0.2414	0.7857	0.6957	0.3043	0.529915	0.331624	0.138462
ESA2-18	2	1.9981	0.4325	0.5	0.4995	0.374763	-0.1674	0.1312	0.2557	0.7275	0.4846	0.5154	0.268376	0.432479	0.299145
ESA1-33	2	1.6828	0.2684	0.4061	0.4057	0.323425	-0.0368	0.3463	0.3694	0.4267	0.2829	0.7171	0.148718	0.268376	0.582906
REF-9432	2	1.9443	0.4479	0.4861	0.4857	0.36774	-0.0571	0.0781	0.1279	1.704	0.4154	0.5846	0.191453	0.447863	0.360684
ESA1-42	2	1.9855	0.4222	0.4968	0.4963	0.37317	-0.1578	0.1417	0.2587	0.7165	0.4573	0.5427	0.246154	0.422222	0.331624
ESA1-43	2	1.5747	0.3231	0.3653	0.365	0.298393	-0.1828	0.103	0.2417	0.7845	0.2402	0.7598	0.0786325	0.323077	0.598291
Mean	2	1.7651	0.354069	0.428838	0.428456	0.33526	-0.105819	0.17065	0.2524	0.838169	0.422219	0.577781	0.245192	0.35406	0.400748
St. Dev	0	0.172139	0.0876446	0.0548954	0.0548322	0.0312308	0.152598	0.146672	0.0693261	0.405923	0.178051	0.178051	0.1734	0.0876372	0.192812

## Sheet: analysis for each population
Population genetic analysis for each population
						Gene frequency		Genotype frequency
Breed name	Ne	Ho	He	He Nei's	PIC	+	-	+/+	+/-	-/-
Bamei	1.543±0.368	0.319±0.175	0.314±0.172	0.319±0.054	0.253±0.126	0.410±0.301	0.596±0.304	0.272±0.294	0.277±0.198	0.451±0.338
Qingping	1.571±0.347	0.352±0.208	0.335±0.174	0.328±0.171	0.259±0.125	0.431±0.294	0.564±0.292	0.255±0.280	0.352±0.208	0.393±0.341
Dongbei Min	1.644±0.384	0.425±0.268	0.358±0.194	0.351±0.190	0.272±0.143	0.517±0.282	0.482±0.280	0.305±0.293	0.425±0.268	0.271±0.330
Dingyuan	1.691±0.308	0.389±0.169	0.390±0.152	0.384±0.150	0.298±0.110	0.454±0.245	0.541±0.242	0.260±0.303	0.389±0.169	0.352±0.205
Erhualian	1.534±0.342	0.380±0.273	0.321±0.169	0.314±0.165	0.251±0.121	0.354±0.277	0.645±0.277	0.164±0.260	0.380±0.273	0.456±0.350
Laiwu Black	1.492±0.343	0.301±0.248	0.301±0.162	0.296±0.159	0.248±0.128	0.408±0.316	0.621±0.330	0.258±0.330	0.301±0.248	0.441±0.348
Bamaxiang	1.420±0.431	0.277±0.270	0.240±0.223	0.234±0.218	0.189±0.170	0.365±0.350	0.646±0.348	0.226±0.310	0.277±0.270	0.497±0.429
Hanjiang Black	1.568±0.313	0.393±0.204	0.344±0.141	0.337±0.138	0.269±0.100	0.439±0.288	0.535±0.268	0.242±0.294	0.393±0.204	0.365±0.316
Mashen	1.589±0.343	0.354±0.239	0.344±0.176	0.337±0.172	0.266±0.129	0.497±0.295	0.471±0.264	0.320±0.308	0.354±0.239	0.326±0.329
Qingyu	1.569±0.363	0.383±0.271	0.333±0.176	0.326±0.172	0.261±0.129	0.374±0.275	0.632±0.275	0.182±0.266	0.383±0.271	0.435±0.343
Dahuabai	1.543±0.399	0.434±0.336	0.311±0.195	0.306±0.192	0.239±0.142	0.303±0.249	0.688±0.246	0.086±0.223	0.434±0.336	0.481±0.362
Nero Siciliano	1.364±0.318	0.231±0.181	0.235±0.170	0.231±0.167	0.190±0.130	0.600±0.364	0.371±0.332	0.484±0.376	0.231±0.181	0.285±0.375
Mingguang Small-ear	1.738±0.251	0.431±0.186	0.423±0.097	0.412±0.095	0.322±0.061	0.425±0.202	0.572±0.199	0.209±0.228	0.431±0.186	0.359±0.217
Dapulian	1.524±0.321	0.406±0.259	0.320±0.159	0.314±0.156	0.258±0.122	0.469±0.314	0.546±0.322	0.266±0.382	0.406±0.259	0.328±0.291
Jiangkouluobo	1.609±0.323	0.505±0.276	0.359±0.149	0.352±0.146	0.280±0.105	0.370±0.247	0.599±0.228	0.117±0.217	0.505±0.276	0.378±0.336
Tongcheng	1.506±0.360	0.328±0.291	0.305±0.175	0.298±0.171	0.241±0.126	0.383±0.305	0.620±0.305	0.219±0.322	0.328±0.291	0.453±0.353
Lantang	1.636±0.319	0.461±0.242	0.370±0.150	0.363±0.147	0.285±0.106	0.384±0.243	0.608±0.238	0.154±0.205	0.461±0.242	0.385±0.324
Wei	1.747±0.240	0.409±0.174	0.424±0.099	0.415±0.097	0.321±0.069	0.460±0.209	0.527±0.198	0.255±0.188	0.409±0.174	0.336±0.258
Wuzhishan	1.496±0.302	0.268±0.177	0.309±0.159	0.303±0.155	0.243±0.118	0.376±0.298	0.615±0.295	0.242±0.255	0.268±0.177	0.490±0.358
Ningxiang	1.397±0.351	0.268±0.224	0.247±0.187	0.242±0.183	0.195±0.142	0.340±0.332	0.634±0.324	0.206±0.335	0.268±0.224	0.526±0.366
Shaziling	1.513±0.339	0.318±0.223	0.310±0.176	0.304±0.172	0.244±0.131	0.331±0.273	0.672±0.273	0.172±0.274	0.318±0.223	0.510±0.314
Anqingliubai	1.706±0.280	0.414±0.182	0.403±0.130	0.395±0.127	0.309±0.093	0.543±0.233	0.454±0.229	0.336±0.284	0.414±0.182	0.250±0.210
Lepinghua	1.328±0.397	0.190±0.237	0.191±0.220	0.187±0.215	0.151±0.172	0.452±0.406	0.557±0.408	0.357±0.423	0.190±0.237	0.453±0.422

## Sheet: each RIP in each population
Population genetic analysis for each RIP in each population
Breed name		Bamei	Qingping	Dongbei Min	Dingyuan	Erhualian	Laiwu Black	Bamaxiang	Hanjiang Black	Mashen	Qingyu	Dahuabai	Nero Siciliano	Mingguang Small-ear	Dapulian	Jiangkouluobo	Tongcheng	Lantang	Wei	Wuzhishan	Ningxiang	Shaziling	Anqingliubai	Lepinghua
Ne	ESA1-98	1.1683	1.1327	1.8	1.9087	1.6528	1.28	1	1.2295	1.9862	1.1803	1	1.28	1.406	1.7041	1.3846	1	1.8432	1.9862	1.4382	1	1	1.9168	1
	REF-11172	1.4382	1.8432	1.9965	1.2047	1.5463	1.7534	1.2654	1.6	1.8824	1.3846	1.9087	1.4382	1.6	1.9692	1.4382	1.2295	1.8824	1.7534	1.4922	1.5463	1.6528	1.8432	1.1803
	REF-14902	1.7167	1.6528	1.6528	1.6787	1.8	1.998	1.9955	1.0868	1	1.9459	1.398	1.0317	1.5355	1.9168	1	1.9168	1.4382	1.4922	1.4922	1.0868	1.8	1.5463	1.9459
	DR-68328	1.28	1	1.9862	1.9692	1	1.7534	1	1.3318	1.8432	1.0868	1	1.0644	1.9231	2	1.9965	1.4922	1	1.7534	1.6528	1	1.3318	1.9168	1
	REF-16266	1.0981	1.0868	2	1.7886	1.1803	1.0317	1.0488	1.1803	1.8824	1.6	1.1327	1.3187	1.995	1.6528	1.5463	1.0868	1.7534	1.9692	1.6528	1	1	1.9692	1
	REF-17668	1.9692	1.6	1	1.7534	1.28	1.5598	1.6303	1.4382	1.0868	1.9965	1.9826	1	1.995	1.4382	1.7041	1.7041	1.7041	1.1803	1.7041	1.9168	1.0425	1.8	1.8432
	ESA2-58	1.9321	1.8824	1	1	1.9862	1.0644	1.982	1.9965	1.3318	1.9965	1.8534	1.0981	1.4706	1	1.8432	1.9692	1.3846	1.7041	1.9692	1.6528	1.7041	1.4922	1.7534
	DR-93949	1	1.8432	2	1.8221	1.4922	1.1327	1	1.5463	1.3846	1.4922	1.1327	1.28	1.7817	1.6528	1.5463	1.3846	1.1803	1.8432	1.2295	1.5463	1.4922	1.9168	1
	ESA1-16	1.4382	1.9862	1	2	1.3318	1.1683	1.2082	1.9459	1.8432	2	2	1.1327	1.8824	1.2295	1.9965	1.28	1.9168	1.8	1.3318	1.5463	1.9459	1.4922	1
	REF-3992	1.8534	1.28	1.9965	1.9692	1.9692	1.9922	1.0998	1.2295	1.5463	2	2	1.4787	1.9802	1.4922	1.1803	1.4382	1.9459	1.9862	1.9965	1.2295	1.9965	1.8824	1
	ESA1-25	1.998	1.9168	1.3846	1.9321	1.8432	1.3581	1.6303	1.3318	1.5463	1.8	1.3581	1.6397	1.5355	1.0425	1.3846	1.1803	1.7041	1.3318	1.7534	1.4382	1.8	1	1
	ESA2-18	1.9087	1.6528	1.3318	1.1327	1.9459	1.998	1.8927	1.9862	1.4922	1	1.7167	1.9523	1.995	1.1803	2	1.4922	1.8432	1.6	1.1327	1.9862	1.7041	1.4922	1.8
	ESA1-33	1.1327	1.0868	1.7041	1.7167	1.0868	1.28	1	1.8	1	1.4922	2	1.9922	1.6632	1.3318	1.6528	1.0425	1.9692	1.9459	1	1.0425	1.2295	1.4382	1.1803
	REF-9432	1.9826	1.9692	2	1.6787	1.4922	1.7886	1.982	1.8432	1.8	1.4922	1.3581	1.5193	1.995	1.8432	1.9965	1.9965	1.3318	1.8824	1.4922	1.9459	1.8432	1.6	1.8432
	ESA1-42	1.6	1.7041	1.6528	1.7534	1.8432	1.3581	1.982	1.8432	1.9168	1.0425	1.7886	1	1.8349	1.6	1.2295	1.8824	2	1.9692	1.6	1.2295	1.3846	1.9965	1.7041
	ESA1-43	1.1683	1.4922	1.8	1.7534	1.0868	1.3581	1	1.7041	1.8824	1.6	1.0644	1.6	1.2195	1.3318	1.8432	2	1.28	1.7534	1	1.1803	1.28	1.9965	1
	Mean	1.5428	1.5706	1.6441	1.6914	1.5336	1.4922	1.4198	1.5683	1.589	1.5694	1.5434	1.3641	1.7383	1.5241	1.6089	1.506	1.6361	1.7469	1.4961	1.3967	1.513	1.7062	1.3282
	St. Dev	0.3679	0.3469	0.3836	0.3078	0.3424	0.3429	0.4306	0.3126	0.3429	0.3625	0.3988	0.3184	0.2512	0.321	0.3225	0.3604	0.3185	0.2402	0.3022	0.3512	0.3386	0.2798	0.3968
Ho	ESA1-98	0.1562	0.125	0.6667	0.4688	0.375	0.1875	0	0.2083	0.5	0.1667	0	0.25	0.35	0.5833	0.3333	0	0.4583	0.25	0.2917	0	0	0.125	0
	REF-11172	0.0625	0.4583	0.625	0.1875	0.2917	0.375	0.2381	0.4167	0.4167	0.25	0.4688	0.25	0.5	0.4583	0.375	0.125	0.5	0.4583	0.25	0.4583	0.4583	0.4583	0.0833
	REF-14902	0.5938	0.375	0.4583	0.375	0.4167	0.9688	0.5714	0.0833	0	0.5	0.3438	0.0312	0.45	0.7083	0	0.4583	0.375	0.25	0.3333	0.0833	0.5	0.4583	0.5833
	DR-68328	0.0625	0	0.5	0.375	0	0	0	0.125	0.0417	0	0	0	0.2	1	0.9583	0	0	0.0417	0.0417	0	0.0417	0.5417	0
	REF-16266	0.0938	0.0833	0.8333	0.2812	0.1667	0.0312	0.0476	0.1667	0.3333	0.25	0.125	0.2812	0.55	0.5417	0.4583	0.0833	0.375	0.4583	0.2083	0	0	0.625	0
	REF-17668	0.5	0.25	0	0.625	0.25	0.2812	0.5238	0.375	0.0833	0.5417	0.9062	0	0.95	0.375	0.5833	0.5833	0.5833	0.1667	0.5	0.5417	0.0417	0.5	0.4583
	ESA2-58	0.5625	0.5833	0	0	0.9167	0.0625	0.7143	0.625	0.2083	0.5417	0.5312	0.0938	0.3	0	0.5417	0.625	0.3333	0.5833	0.5417	0.4583	0.4167	0.3333	0.375
	DR-93949	0	0.5417	0.5833	0.4375	0.4167	0.0625	0	0.4583	0.25	0.4167	0.125	0.25	0.45	0.5417	0.4583	0.3333	0.1667	0.5417	0.2083	0.4583	0.4167	0.625	0
	ESA1-16	0.375	0.75	0	0.375	0.2917	0.1562	0.1905	0.5833	0.7083	0.6667	1	0.125	0.45	0.2083	0.9583	0.25	0.7917	0.6667	0.2917	0.375	0.5	0.3333	0
	REF-3992	0.2812	0.25	0.7083	0.5625	0.875	0.4375	0.0952	0.2083	0.4583	1	1	0.3438	0.6	0.25	0.1667	0.125	0.5833	0.6667	0.5417	0.0417	0.7917	0.6667	0
	ESA1-25	0.1562	0.4583	0.3333	0.5	0.5417	0.3125	0.3333	0.2083	0.4583	0.6667	0.3125	0.5312	0.25	0.0417	0.3333	0.1667	0.5833	0.2917	0.4583	0.375	0.25	0	0
	ESA2-18	0.4062	0.4583	0.2917	0.125	0.6667	0.5312	0.6667	0.6667	0.4167	0	0.5938	0.5312	0.45	0.1667	0.5833	0.3333	0.625	0.5	0.125	0.6667	0.5	0.4167	0.25
	ESA1-33	0.125	0.0833	0.4167	0.4062	0.0833	0.25	0	0.4167	0	0.4167	0.5	0.4375	0.55	0.2917	0.5417	0.0417	0.4583	0.4167	0	0.0417	0.2083	0.2083	0.1667
	REF-9432	0.4688	0.375	0.75	0.5625	0.1667	0.5938	0.5238	0.7083	0.4167	0.3333	0.3125	0.1875	0.35	0.625	0.875	0.375	0.2917	0.4167	0.25	0.4167	0.375	0.4167	0.5417
	ESA1-42	0.4375	0.5	0.2917	0.4375	0.5417	0.25	0.5238	0.5417	0.7083	0.0417	0.6562	0	0.3	0.4167	0.2083	0.75	1	0.375	0.25	0.2083	0.3333	0.4583	0.5833
	ESA1-43	0.1562	0.3333	0.3333	0.5	0.0833	0.3125	0	0.5	0.6667	0.3333	0.0625	0.375	0.2	0.2917	0.7083	1	0.25	0.4583	0	0.1667	0.25	0.4583	0
	Mean	0.3188	0.3516	0.4245	0.3887	0.3802	0.3008	0.2768	0.3932	0.3542	0.3828	0.4336	0.2305	0.4312	0.4063	0.5052	0.3281	0.4609	0.4089	0.2682	0.2682	0.3177	0.4141	0.1901
	St. Dev	0.1749	0.2075	0.268	0.1685	0.2725	0.2484	0.2701	0.2041	0.2391	0.2714	0.3364	0.1811	0.1861	0.2593	0.2759	0.2914	0.2417	0.1743	0.1768	0.2241	0.2225	0.1816	0.2372
He	ESA1-98	0.1463	0.1197	0.4539	0.4836	0.4034	0.2222	0	0.1906	0.5071	0.156	0	0.2222	0.2962	0.422	0.2837	0	0.4672	0.5071	0.3112	0	0	0.4885	0
	REF-11172	0.3095	0.4672	0.5098	0.1726	0.3608	0.4365	0.2149	0.383	0.4787	0.2837	0.4836	0.3095	0.3846	0.5027	0.3112	0.1906	0.4787	0.4388	0.3369	0.3608	0.4034	0.4672	0.156
	REF-14902	0.4241	0.4034	0.4034	0.4107	0.4539	0.5074	0.511	0.0816	0	0.4965	0.2892	0.0312	0.3577	0.4885	0	0.4885	0.3112	0.3369	0.3369	0.0816	0.4539	0.3608	0.4965
	DR-68328	0.2222	0	0.5071	0.5	0	0.4365	0	0.2544	0.4672	0.0816	0	0.0615	0.4923	0.5106	0.5098	0.3369	0	0.4388	0.4034	0	0.2544	0.4885	0
	REF-16266	0.0908	0.0816	0.5106	0.4479	0.156	0.0312	0.0476	0.156	0.4787	0.383	0.119	0.2455	0.5115	0.4034	0.3608	0.0816	0.4388	0.5027	0.4034	0	0	0.5027	0
	REF-17668	0.5	0.383	0	0.4365	0.2234	0.3646	0.3961	0.3112	0.0816	0.5098	0.5035	0	0.5115	0.3112	0.422	0.422	0.422	0.156	0.422	0.4885	0.0417	0.4539	0.4672
	ESA2-58	0.4901	0.4787	0	0	0.5071	0.0615	0.5075	0.5098	0.2544	0.5098	0.4678	0.0908	0.3282	0	0.4672	0.5027	0.2837	0.422	0.5027	0.4034	0.422	0.3369	0.4388
	DR-93949	0	0.4672	0.5106	0.4583	0.3369	0.119	0	0.3608	0.2837	0.3369	0.119	0.2222	0.45	0.4034	0.3608	0.2837	0.156	0.4672	0.1906	0.3608	0.3369	0.4885	0
	ESA1-16	0.3095	0.5071	0	0.5079	0.2544	0.1463	0.1765	0.4965	0.4672	0.5106	0.5079	0.119	0.4808	0.1906	0.5098	0.2234	0.4885	0.4539	0.2544	0.3608	0.4965	0.3369	0
	REF-3992	0.4678	0.2234	0.5098	0.5	0.5027	0.506	0.0929	0.1906	0.3608	0.5106	0.5079	0.3289	0.5077	0.3369	0.156	0.3112	0.4965	0.5071	0.5098	0.1906	0.5098	0.4787	0
	ESA1-25	0.5074	0.4885	0.2837	0.4901	0.4672	0.2679	0.3961	0.2544	0.3608	0.4539	0.2679	0.3963	0.3577	0.0417	0.2837	0.156	0.422	0.2544	0.4388	0.3112	0.4539	0	0
	ESA2-18	0.4836	0.4034	0.2544	0.119	0.4965	0.5074	0.4832	0.5071	0.3369	0	0.4241	0.4955	0.5115	0.156	0.5106	0.3369	0.4672	0.383	0.1197	0.5071	0.422	0.3369	0.4539
	ESA1-33	0.119	0.0816	0.422	0.4241	0.0816	0.2222	0	0.4539	0	0.3369	0.5079	0.506	0.409	0.2544	0.4034	0.0417	0.5027	0.4965	0	0.0417	0.1906	0.3112	0.156
	REF-9432	0.5035	0.5027	0.5106	0.4107	0.3369	0.4479	0.5075	0.4672	0.4539	0.3369	0.2679	0.3472	0.5115	0.4672	0.5098	0.5098	0.2544	0.4787	0.3369	0.4965	0.4672	0.383	0.4672
	ESA1-42	0.381	0.422	0.4034	0.4365	0.4672	0.2679	0.5075	0.4672	0.4885	0.0417	0.4479	0	0.4667	0.383	0.1906	0.4787	0.5106	0.5027	0.383	0.1906	0.2837	0.5098	0.422
	ESA1-43	0.1463	0.3369	0.4539	0.4365	0.0816	0.2679	0	0.422	0.4787	0.383	0.0615	0.381	0.1846	0.2544	0.4672	0.5106	0.2234	0.4388	0	0.156	0.2234	0.5098	0
	Mean	0.3138	0.3354	0.3583	0.3897	0.3206	0.3008	0.2401	0.3441	0.3436	0.3332	0.3109	0.2348	0.4226	0.3204	0.3592	0.3046	0.3702	0.424	0.3093	0.2468	0.31	0.4033	0.1911
	St. Dev	0.1721	0.1743	0.1942	0.1519	0.1686	0.1618	0.2232	0.1405	0.1755	0.176	0.1954	0.1698	0.0971	0.1593	0.1489	0.1747	0.1498	0.0992	0.1585	0.1867	0.1761	0.1299	0.2197
He Nei	ESA1-98	0.144	0.1172	0.4444	0.4761	0.395	0.2188	0	0.1866	0.4965	0.1528	0	0.2188	0.2888	0.4132	0.2778	0	0.4575	0.4965	0.3047	0	0	0.4783	0
	REF-11172	0.3047	0.4575	0.4991	0.1699	0.3533	0.4297	0.2098	0.375	0.4688	0.2778	0.4761	0.3047	0.375	0.4922	0.3047	0.1866	0.4688	0.4297	0.3299	0.3533	0.395	0.4575	0.1528
	REF-14902	0.4175	0.395	0.395	0.4043	0.4444	0.4995	0.4989	0.0799	0	0.4861	0.2847	0.0308	0.3487	0.4783	0	0.4783	0.3047	0.3299	0.3299	0.0799	0.4444	0.3533	0.4861
	DR-68328	0.2188	0	0.4965	0.4922	0	0.4297	0	0.2491	0.4575	0.0799	0	0.0605	0.48	0.5	0.4991	0.3299	0	0.4297	0.395	0	0.2491	0.4783	0
	REF-16266	0.0894	0.0799	0.5	0.4409	0.1528	0.0308	0.0465	0.1528	0.4688	0.375	0.1172	0.2417	0.4988	0.395	0.3533	0.0799	0.4297	0.4922	0.395	0	0	0.4922	0
	REF-17668	0.4922	0.375	0	0.4297	0.2188	0.3589	0.3866	0.3047	0.0799	0.4991	0.4956	0	0.4988	0.3047	0.4132	0.4132	0.4132	0.1528	0.4132	0.4783	0.0408	0.4444	0.4575
	ESA2-58	0.4824	0.4688	0	0	0.4965	0.0605	0.4955	0.4991	0.2491	0.4991	0.4604	0.0894	0.32	0	0.4575	0.4922	0.2778	0.4132	0.4922	0.395	0.4132	0.3299	0.4297
	DR-93949	0	0.4575	0.5	0.4512	0.3299	0.1172	0	0.3533	0.2778	0.3299	0.1172	0.2188	0.4387	0.395	0.3533	0.2778	0.1528	0.4575	0.1866	0.3533	0.3299	0.4783	0
	ESA1-16	0.3047	0.4965	0	0.5	0.2491	0.144	0.1723	0.4861	0.4575	0.5	0.5	0.1172	0.4688	0.1866	0.4991	0.2188	0.4783	0.4444	0.2491	0.3533	0.4861	0.3299	0
	REF-3992	0.4604	0.2188	0.4991	0.4922	0.4922	0.498	0.0907	0.1866	0.3533	0.5	0.5	0.3237	0.495	0.3299	0.1528	0.3047	0.4861	0.4965	0.4991	0.1866	0.4991	0.4688	0
	ESA1-25	0.4995	0.4783	0.2778	0.4824	0.4575	0.2637	0.3866	0.2491	0.3533	0.4444	0.2637	0.3901	0.3487	0.0408	0.2778	0.1528	0.4132	0.2491	0.4297	0.3047	0.4444	0	0
	ESA2-18	0.4761	0.395	0.2491	0.1172	0.4861	0.4995	0.4717	0.4965	0.3299	0	0.4175	0.4878	0.4988	0.1528	0.5	0.3299	0.4575	0.375	0.1172	0.4965	0.4132	0.3299	0.4444
	ESA1-33	0.1172	0.0799	0.4132	0.4175	0.0799	0.2188	0	0.4444	0	0.3299	0.5	0.498	0.3987	0.2491	0.395	0.0408	0.4922	0.4861	0	0.0408	0.1866	0.3047	0.1528
	REF-9432	0.4956	0.4922	0.5	0.4043	0.3299	0.4409	0.4955	0.4575	0.4444	0.3299	0.2637	0.3418	0.4988	0.4575	0.4991	0.4991	0.2491	0.4688	0.3299	0.4861	0.4575	0.375	0.4575
	ESA1-42	0.375	0.4132	0.395	0.4297	0.4575	0.2637	0.4955	0.4575	0.4783	0.0408	0.4409	0	0.455	0.375	0.1866	0.4688	0.5	0.4922	0.375	0.1866	0.2778	0.4991	0.4132
	ESA1-43	0.144	0.3299	0.4444	0.4297	0.0799	0.2637	0	0.4132	0.4688	0.375	0.0605	0.375	0.18	0.2491	0.4575	0.5	0.2188	0.4297	0	0.1528	0.2188	0.4991	0
	Mean	0.3192	0.3284	0.3509	0.3836	0.3139	0.2961	0.2343	0.337	0.3365	0.3262	0.3061	0.2311	0.412	0.3137	0.3517	0.2983	0.3625	0.4152	0.3029	0.2417	0.3035	0.3949	0.1871
	St. Dev	0.0539	0.1707	0.1901	0.1495	0.1651	0.1592	0.2179	0.1376	0.1719	0.1723	0.1924	0.1671	0.0947	0.1559	0.1458	0.171	0.1467	0.0972	0.1552	0.1828	0.1724	0.1272	0.2151
Gene frequency (+)	ESA1-98	0.078125	0.0625	0.666667	0.390625	0.270833	0.125	0	0.104167	0.458333	0.0833333	0	0.875	0.175	0.291667	0.166667	0	0.354167	0.541667	0.1875	0	0	0.395833	0
	REF-11172	0.8125	0.645833	0.479167	0.09375	0.229167	0.3125	0.119048	0.25	0.625	0.166667	0.390625	0.8125	0.25	0.4375	0.1875	0.104167	0.375	0.3125	0.208333	0.229167	0.270833	0.645833	0.0833333
	REF-14902	0.296875	0.270833	0.270833	0.28125	0.333333	0.484375	0.47619	0.0416667	0	0.416667	0.171875	0.015625	0.225	0.395833	0	0.395833	0.1875	0.208333	0.208333	0.0416667	0.333333	0.229167	0.416667
	DR-68328	0.125	0	0.541667	0.5625	0	0.3125	0	0.145833	0.354167	0.0416667	0	0.96875	0.4	0.5	0.479167	0.208333	0	0.3125	0.270833	0	0.145833	0.604167	0
	REF-16266	0.953125	0.958333	0.5	0.671875	0.916667	0.984375	0.97619	0.916667	0.625	0.75	0.9375	0.140625	0.525	0.729167	0.770833	0.958333	0.6875	0.5625	0.729167	1	1	0.5625	1
	REF-17668	0.5625	0.25	0	0.3125	0.125	0.234375	0.738095	0.1875	0.0416667	0.520833	0.453125	0	0.475	0.1875	0.291667	0.291667	0.291667	0.0833333	0.708333	0.395833	0.0208333	0.333333	0.354167
	ESA2-58	0.59375	0.625	1	1	0.541667	0.96875	0.547619	0.520833	0.854167	0.479167	0.359375	0.953125	0.8	1	0.645833	0.5625	0.833333	0.708333	0.5625	0.270833	0.291667	0.791667	0.6875
	DR-93949	0	0.354167	0.5	0.34375	0.208333	0.0625	0	0.229167	0.833333	0.208333	0.0625	0.875	0.325	0.270833	0.229167	0.166667	0.0833333	0.645833	0.104167	0.229167	0.208333	0.395833	0
	ESA1-16	0.8125	0.458333	0	0.5	0.145833	0.078125	0.904762	0.416667	0.645833	0.5	0.5	0.9375	0.375	0.104167	0.479167	0.125	0.604167	0.666667	0.854167	0.229167	0.416667	0.791667	1
	REF-3992	0.359375	0.875	0.479167	0.5625	0.4375	0.53125	0.047619	0.895833	0.229167	0.5	0.5	0.203125	0.45	0.791667	0.0833333	0.8125	0.583333	0.541667	0.479167	0.895833	0.479167	0.625	1
	ESA1-25	0.515625	0.604167	0.833333	0.40625	0.354167	0.84375	0.738095	0.854167	0.770833	0.666667	0.15625	0.734375	0.775	0.979167	0.833333	0.916667	0.291667	0.854167	0.6875	0.8125	0.666667	1	1
	ESA2-18	0.609375	0.270833	0.854167	0.9375	0.583333	0.484375	0.380952	0.541667	0.208333	0	0.296875	0.578125	0.525	0.916667	0.5	0.208333	0.645833	0.25	0.0625	0.541667	0.708333	0.208333	0.666667
	ESA1-33	0.0625	0.0416667	0.708333	0.296875	0.0416667	0.125	0	0.333333	1	0.208333	0.5	0.53125	0.275	0.145833	0.270833	0.0208333	0.4375	0.416667	0	0.0208333	0.104167	0.8125	0.0833333
	REF-9432	0.453125	0.5625	0.5	0.28125	0.791667	0.671875	0.452381	0.645833	0.333333	0.208333	0.15625	0.21875	0.475	0.354167	0.520833	0.479167	0.145833	0.375	0.208333	0.583333	0.354167	0.25	0.645833
	ESA1-42	0.25	0.708333	0.270833	0.3125	0.645833	0.15625	0.452381	0.645833	0.604167	0.979167	0.328125	1	0.65	0.25	0.104167	0.375	0.5	0.5625	0.75	0.104167	0.166667	0.520833	0.291667
	ESA1-43	0.078125	0.208333	0.666667	0.3125	0.0416667	0.15625	0	0.291667	0.375	0.25	0.03125	0.75	0.1	0.145833	0.354167	0.5	0.125	0.3125	0	0.0833333	0.125	0.520833	0
	Mean	0.4102	0.431	0.5169	0.4541	0.3542	0.4082	0.3646	0.4388	0.4974	0.3737	0.3027	0.5996	0.425	0.4688	0.3698	0.3828	0.3841	0.4596	0.3763	0.3398	0.3307	0.543	0.4518
	St. Dev	0.3011	0.294	0.2815	0.2446	0.2767	0.3159	0.3495	0.288	0.2953	0.2751	0.2488	0.3644	0.2023	0.3136	0.247	0.3048	0.243	0.2085	0.298	0.3323	0.2725	0.2325	0.4055
Gene frequency (-)	ESA1-98	0.921875	0.9375	0.333333	0.609375	0.729167	0.875	1	0.895833	0.541667	0.916667	1	0.125	0.825	0.708333	0.833333	1	0.645833	0.458333	0.8125	1	1	0.604167	1
	REF-11172	0.1875	0.354167	0.520833	0.90625	0.770833	0.6875	0.880952	0.75	0.375	0.833333	0.609375	0.1875	0.75	0.5625	0.8125	0.895833	0.625	0.6875	0.791667	0.770833	0.729167	0.354167	0.916667
	REF-14902	0.796875	0.645833	0.708333	0.640625	0.645833	0.984375	0.690476	0.541667	0.5	0.666667	0.671875	0.515625	0.725	0.833333	0.5	0.645833	0.6875	0.583333	0.645833	0.541667	0.708333	0.729167	0.729167
	DR-68328	0.875	1	0.458333	0.4375	1	0.6875	1	0.854167	0.645833	0.958333	1	0.03125	0.6	0.5	0.520833	0.791667	1	0.6875	0.729167	1	0.854167	0.395833	1
	REF-16266	0.046875	0.0416667	0.5	0.328125	0.0833333	0.015625	0.0238095	0.0833333	0.375	0.25	0.0625	0.859375	0.475	0.270833	0.229167	0.0416667	0.3125	0.4375	0.270833	0	0	0.4375	0
	REF-17668	0.4375	0.75	1	0.6875	0.875	0.765625	0.261905	0.8125	0.958333	0.479167	0.546875	1	0.525	0.8125	0.708333	0.708333	0.708333	0.916667	0.291667	0.604167	0.979167	0.666667	0.645833
	ESA2-58	0.40625	0.375	0	0	0.458333	0.03125	0.452381	0.479167	0.145833	0.520833	0.640625	0.046875	0.2	0	0.354167	0.4375	0.166667	0.291667	0.4375	0.729167	0.708333	0.208333	0.3125
	DR-93949	1	0.645833	0.5	0.65625	0.791667	0.9375	1	0.770833	0.166667	0.791667	0.9375	0.125	0.675	0.729167	0.770833	0.833333	0.916667	0.354167	0.895833	0.770833	0.791667	0.604167	1
	ESA1-16	0.1875	0.541667	1	0.5	0.854167	0.921875	0.0952381	0.583333	0.354167	0.5	0.5	0.0625	0.625	0.895833	0.520833	0.875	0.395833	0.333333	0.145833	0.770833	0.583333	0.208333	0
	REF-3992	0.640625	0.125	0.520833	0.4375	0.5625	0.46875	0.952381	0.104167	0.770833	0.5	0.5	0.796875	0.55	0.208333	0.916667	0.1875	0.416667	0.458333	0.520833	0.104167	0.520833	0.375	0
	ESA1-25	0.484375	0.395833	0.166667	0.59375	0.645833	0.15625	0.261905	0.145833	0.229167	0.333333	0.84375	0.265625	0.225	0.0208333	0.166667	0.0833333	0.708333	0.145833	0.3125	0.1875	0.333333	0	0
	ESA2-18	0.390625	0.729167	0.145833	0.0625	0.416667	0.515625	0.619048	0.458333	0.791667	1	0.703125	0.421875	0.475	0.0833333	0.5	0.791667	0.354167	0.75	0.9375	0.458333	0.291667	0.791667	0.333333
	ESA1-33	0.9375	0.958333	0.291667	0.703125	0.958333	0.875	1	0.666667	0	0.791667	0.5	0.46875	0.725	0.854167	0.729167	0.979167	0.5625	0.583333	1	0.979167	0.895833	0.1875	0.916667
	REF-9432	0.546875	0.4375	0.5	0.71875	0.208333	0.328125	0.547619	0.354167	0.666667	0.791667	0.84375	0.78125	0.525	0.645833	0.479167	0.520833	0.854167	0.625	0.791667	0.416667	0.645833	0.75	0.354167
	ESA1-42	0.75	0.291667	0.729167	0.6875	0.354167	0.84375	0.547619	0.354167	0.395833	0.0208333	0.671875	0	0.35	0.75	0.895833	0.625	0.5	0.4375	0.25	0.895833	0.833333	0.479167	0.708333
	ESA1-43	0.921875	0.791667	0.333333	0.6875	0.958333	0.84375	1	0.708333	0.625	0.75	0.96875	0.25	0.9	0.854167	0.645833	0.5	0.875	0.6875	1	0.916667	0.875	0.479167	1
	Mean	0.5957	0.5638	0.4818	0.541	0.6445	0.6211	0.6458	0.5352	0.4714	0.6315	0.6875	0.3711	0.5719	0.5456	0.599	0.6198	0.6081	0.5273	0.6146	0.6341	0.6719	0.4544	0.5573
	St. Dev	0.3044	0.2917	0.2803	0.2417	0.2766	0.3298	0.3484	0.2678	0.2639	0.275	0.2464	0.3317	0.1993	0.3222	0.228	0.3049	0.2382	0.198	0.2947	0.3236	0.2726	0.229	0.4079
Genotype frequency (+/+)	ESA1-98	0	0	0.333333	0.15625	0.0833333	0.03125	0	0	0.208333	0	0	0.75	0	0	0	0	0.125	0.416667	0.0416667	0	0	0.333333	0
	REF-11172	0.78125	0.416667	0.166667	0	0.0833333	0.125	0	0.0416667	0.416667	0.0416667	0.15625	0.6875	0	0.208333	0	0.0416667	0.125	0.0833333	0.0833333	0	0.0416667	0.416667	0.0416667
	REF-14902	0	0.0833333	0.0416667	0.09375	0.125	0	0.190476	0	0	0.166667	0	0	0	0.0416667	0	0.166667	0	0.0833333	0.0416667	0	0.0833333	0	0.125
	DR-68328	0.09375	0	0.291667	0.375	0	0.3125	0	0.0833333	0.333333	0.0416667	0	0.96875	0.3	0	0	0.208333	0	0.291667	0.25	0	0.125	0.333333	0
	REF-16266	0.90625	0.916667	0.0833333	0.53125	0.833333	0.96875	0.952381	0.833333	0.458333	0.625	0.875	0	0.25	0.458333	0.541667	0.916667	0.5	0.333333	0.625	1	1	0.25	1
	REF-17668	0.3125	0.125	0	0	0	0.09375	0.47619	0	0	0.25	0	0	0	0	0	0	0	0	0.458333	0.125	0	0.0833333	0.125
	ESA2-58	0.3125	0.333333	1	1	0.0833333	0.9375	0.190476	0.208333	0.75	0.208333	0.09375	0.90625	0.65	1	0.375	0.25	0.666667	0.416667	0.291667	0.0416667	0.0833333	0.625	0.5
	DR-93949	0	0.0833333	0.208333	0.125	0	0.03125	0	0	0.708333	0	0	0.75	0.1	0	0	0	0	0.375	0	0	0	0.0833333	0
	ESA1-16	0.625	0.0833333	0	0.3125	0	0	0.809524	0.125	0.291667	0.166667	0	0.875	0.15	0	0	0	0.208333	0.333333	0.708333	0.0416667	0.166667	0.625	1
	REF-3992	0.21875	0.75	0.125	0.28125	0	0.3125	0	0.791667	0	0	0	0.03125	0.15	0.666667	0	0.75	0.291667	0.208333	0.208333	0.875	0.0833333	0.291667	1
	ESA1-25	0.4375	0.375	0.666667	0.15625	0.0833333	0.6875	0.571429	0.75	0.541667	0.333333	0	0.46875	0.65	0.958333	0.666667	0.833333	0	0.708333	0.458333	0.625	0.541667	1	1
	ESA2-18	0.40625	0.0416667	0.708333	0.875	0.25	0.21875	0.047619	0.208333	0	0	0	0.3125	0.3	0.833333	0.208333	0.0416667	0.333333	0	0	0.208333	0.458333	0	0.541667
	ESA1-33	0	0	0.5	0.09375	0	0	0	0.125	1	0	0.25	0.3125	0	0	0	0	0.208333	0.208333	0	0	0	0.708333	0
	REF-9432	0.21875	0.375	0.125	0	0.708333	0.375	0.190476	0.291667	0.125	0.0416667	0	0.125	0.3	0.0416667	0.0833333	0.291667	0	0.166667	0.0833333	0.375	0.166667	0.0416667	0.375
	ESA1-42	0.03125	0.458333	0.125	0.09375	0.375	0.03125	0.190476	0.375	0.25	0.958333	0	1	0.5	0.0416667	0	0	0	0.375	0.625	0	0	0.291667	0
	ESA1-43	0	0.0416667	0.5	0.0625	0	0	0	0.0416667	0.0416667	0.0833333	0	0.5625	0	0	0	0	0	0.0833333	0	0	0	0.291667	0
	Mean	0.2715	0.2552	0.3047	0.2598	0.1641	0.2578	0.2262	0.2422	0.3203	0.1823	0.0859	0.4844	0.2094	0.2656	0.1172	0.2188	0.1536	0.2552	0.2422	0.2057	0.1719	0.3359	0.3568
	St. Dev	0.2944	0.2801	0.2925	0.3033	0.2597	0.3304	0.3103	0.2943	0.3076	0.2661	0.2226	0.3757	0.2282	0.3818	0.2174	0.3219	0.2051	0.1881	0.2547	0.3349	0.2738	0.2836	0.4227
Genotype frequency (+/-)	ESA1-98	0.15625	0.125	0.666667	0.46875	0.375	0.1875	0	0.208333	0.5	0.166667	0	0.25	0.35	0.583333	0.333333	0	0.458333	0.25	0.291667	0	0	0.125	0
	REF-11172	0.0625	0.458333	0.625	0.1875	0.291667	0.375	0.238095	0.416667	0.416667	0.25	0.46875	0.25	0.5	0.458333	0.375	0.125	0.5	0.458333	0.25	0.458333	0.458333	0.458333	0.0833333
	REF-14902	0.59375	0.375	0.458333	0.375	0.416667	0.96875	0.571429	0.0833333	0	0.5	0.34375	0.03125	0.45	0.708333	0	0.458333	0.375	0.25	0.333333	0.0833333	0.5	0.458333	0.583333
	DR-68328	0.0625	0	0.5	0.375	0	0	0	0.125	0.0416667	0	0	0	0.2	1	0.958333	0	0	0.0416667	0.0416667	0	0.0416667	0.541667	0
	REF-16266	0.09375	0.0833333	0.833333	0.28125	0.166667	0.03125	0.047619	0.166667	0.333333	0.25	0.125	0.28125	0.55	0.541667	0.458333	0.0833333	0.375	0.458333	0.208333	0	0	0.625	0
	REF-17668	0.5	0.25	0	0.625	0.25	0.28125	0.52381	0.375	0.0833333	0.541667	0.90625	0	0.95	0.375	0.583333	0.583333	0.583333	0.166667	0.5	0.541667	0.0416667	0.5	0.458333
	ESA2-58	0.5625	0.583333	0	0	0.916667	0.0625	0.714286	0.625	0.208333	0.541667	0.53125	0.09375	0.3	0	0.541667	0.625	0.333333	0.583333	0.541667	0.458333	0.416667	0.333333	0.375
	DR-93949	0	0.541667	0.583333	0.4375	0.416667	0.0625	0	0.458333	0.25	0.416667	0.125	0.25	0.45	0.541667	0.458333	0.333333	0.166667	0.541667	0.208333	0.458333	0.416667	0.625	0
	ESA1-16	0.375	0.75	0	0.375	0.291667	0.15625	0.190476	0.583333	0.708333	0.666667	1	0.125	0.45	0.208333	0.958333	0.25	0.791667	0.666667	0.291667	0.375	0.5	0.333333	0
	REF-3992	0.28125	0.25	0.708333	0.5625	0.875	0.4375	0.0952381	0.208333	0.458333	1	1	0.34375	0.6	0.25	0.166667	0.125	0.583333	0.666667	0.541667	0.0416667	0.791667	0.666667	0
	ESA1-25	0.15625	0.458333	0.333333	0.5	0.541667	0.3125	0.333333	0.208333	0.458333	0.666667	0.3125	0.53125	0.25	0.0416667	0.333333	0.166667	0.583333	0.291667	0.458333	0.375	0.25	0	0
	ESA2-18	0.40625	0.458333	0.291667	0.125	0.666667	0.53125	0.666667	0.666667	0.416667	0	0.59375	0.53125	0.45	0.166667	0.583333	0.333333	0.625	0.5	0.125	0.666667	0.5	0.416667	0.25
	ESA1-33	0.125	0.0833333	0.416667	0.40625	0.0833333	0.25	0	0.416667	0	0.416667	0.5	0.4375	0.55	0.291667	0.541667	0.0416667	0.458333	0.416667	0	0.0416667	0.208333	0.208333	0.166667
	REF-9432	0.46875	0.375	0.75	0.5625	0.166667	0.59375	0.52381	0.708333	0.416667	0.333333	0.3125	0.1875	0.35	0.625	0.875	0.375	0.291667	0.416667	0.25	0.416667	0.375	0.416667	0.541667
	ESA1-42	0.4375	0.5	0.291667	0.4375	0.541667	0.25	0.52381	0.541667	0.708333	0.0416667	0.65625	0	0.3	0.416667	0.208333	0.75	1	0.375	0.25	0.208333	0.333333	0.458333	0.583333
	ESA1-43	0.15625	0.333333	0.333333	0.5	0.0833333	0.3125	0	0.5	0.666667	0.333333	0.0625	0.375	0.2	0.291667	0.708333	1	0.25	0.458333	0	0.166667	0.25	0.458333	0
	Mean	0.2773	0.3516	0.4245	0.3887	0.3802	0.3008	0.2768	0.3932	0.3542	0.3828	0.4336	0.2305	0.4313	0.4063	0.5052	0.3281	0.4609	0.4089	0.2682	0.2682	0.3177	0.4141	0.1901
	St. Dev	0.1983	0.2075	0.268	0.1685	0.2725	0.2484	0.2701	0.2041	0.2391	0.2714	0.3364	0.1811	0.1861	0.2593	0.2759	0.2914	0.2417	0.1743	0.1768	0.2241	0.2225	0.1816	0.2372
Genotype frequency (-/-)	ESA1-98	0.84375	0.875	0	0.375	0.541667	0.78125	1	0.791667	0.291667	0.833333	1	0	0.65	0.416667	0.666667	1	0.416667	0.333333	0.666667	1	1	0.541667	1
	REF-11172	0.15625	0.125	0.208333	0.8125	0.625	0.5	0.761905	0.541667	0.166667	0.708333	0.375	0.0625	0.5	0.333333	0.625	0.833333	0.375	0.458333	0.666667	0.541667	0.5	0.125	0.875
	REF-14902	0.40625	0.541667	0.5	0.53125	0.458333	0.03125	0.238095	0.916667	1	0.333333	0.65625	0.96875	0.55	0.25	1	0.375	0.625	0.666667	0.625	0.916667	0.416667	0.541667	0.291667
	DR-68328	0.84375	1	0.208333	0.25	1	0.6875	1	0.791667	0.625	0.958333	1	0.03125	0.5	0	0.0416667	0.791667	1	0.666667	0.708333	1	0.833333	0.125	1
	REF-16266	0	0	0.0833333	0.1875	0	0	0	0	0.208333	0.125	0	0.71875	0.2	0	0	0	0.125	0.208333	0.166667	0	0	0.125	0
	REF-17668	0.1875	0.625	1	0.375	0.75	0.625	0	0.625	0.916667	0.208333	0.09375	1	0.05	0.625	0.416667	0.416667	0.416667	0.833333	0.0416667	0.333333	0.958333	0.416667	0.416667
	ESA2-58	0.125	0.0833333	0	0	0	0	0.0952381	0.166667	0.0416667	0.25	0.375	0	0.05	0	0.0833333	0.125	0	0	0.166667	0.5	0.5	0.0416667	0.125
	DR-93949	1	0.375	0.208333	0.4375	0.583333	0.90625	1	0.541667	0.0416667	0.583333	0.875	0	0.45	0.458333	0.541667	0.666667	0.833333	0.0833333	0.791667	0.541667	0.583333	0.291667	1
	ESA1-16	0	0.166667	1	0.3125	0.708333	0.84375	0	0.291667	0	0.166667	0	0	0.4	0.791667	0.0416667	0.75	0	0	0	0.583333	0.333333	0.0416667	0
	REF-3992	0.5	0	0.166667	0.15625	0.125	0.25	0.904762	0	0.541667	0	0	0.625	0.25	0.0833333	0.833333	0.125	0.125	0.125	0.25	0.0833333	0.125	0.0416667	0
	ESA1-25	0.40625	0.166667	0	0.34375	0.375	0	0.0952381	0.0416667	0	0	0.6875	0	0.1	0	0	0	0.416667	0	0.0833333	0	0.208333	0	0
	ESA2-18	0.1875	0.5	0	0	0.0833333	0.25	0.285714	0.125	0.583333	1	0.40625	0.15625	0.25	0	0.208333	0.625	0.0416667	0.5	0.875	0.125	0.0416667	0.583333	0.208333
	ESA1-33	0.875	0.916667	0.0833333	0.5	0.916667	0.75	1	0.458333	0	0.583333	0.25	0.25	0.45	0.708333	0.458333	0.958333	0.333333	0.375	1	0.958333	0.791667	0.0833333	0.833333
	REF-9432	0.3125	0.25	0.125	0.4375	0.125	0.03125	0.285714	0	0.458333	0.625	0.6875	0.6875	0.35	0.333333	0.0416667	0.333333	0.708333	0.416667	0.666667	0.208333	0.458333	0.541667	0.0833333
	ESA1-42	0.53125	0.0416667	0.583333	0.46875	0.0833333	0.71875	0.285714	0.0833333	0.0416667	0	0.34375	0	0.2	0.541667	0.791667	0.25	0	0.25	0.125	0.791667	0.666667	0.25	0.416667
	ESA1-43	0.84375	0.625	0.166667	0.4375	0.916667	0.6875	1	0.458333	0.291667	0.583333	0.9375	0.0625	0.8	0.708333	0.291667	0	0.75	0.458333	1	0.833333	0.75	0.25	1
	Mean	0.4512	0.3932	0.2708	0.3516	0.4557	0.4414	0.497	0.3646	0.3255	0.4349	0.4805	0.2852	0.3594	0.3281	0.3776	0.4531	0.3854	0.3359	0.4896	0.526	0.5104	0.25	0.4531
	St. Dev	0.3381	0.3405	0.3298	0.2046	0.3504	0.3481	0.4294	0.3164	0.3292	0.3426	0.3617	0.3753	0.217	0.2906	0.3359	0.3532	0.3244	0.2584	0.3583	0.3657	0.3135	0.2103	0.4222
PIC	ESA1-98	0.133669	0.110321	0.345679	0.362751	0.316966	0.194824	0	0.169216	0.373258	0.141107	0	0.194824	0.247062	0.32783	0.239198	0	0.352828	0.373258	0.25827	0	0	0.363914	0
	REF-11172	0.25827	0.352828	0.374566	0.155485	0.290889	0.337372	0.187753	0.304688	0.358887	0.239198	0.362751	0.25827	0.304688	0.371063	0.25827	0.169216	0.358887	0.337372	0.275457	0.290889	0.316966	0.352828	0.141107
	REF-14902	0.361212	0.288637	0.310075	0.295425	0.337867	0.498924	0.44138	0.0441201	0	0.401235	0.204286	0.0159835	0.27303	0.442106	0	0.380579	0.224579	0.213518	0.232891	0.0441201	0.360725	0.278356	0.423026
	DR-68328	0.194824	0	0.373258	0.371063	0	0.337372	0	0.218099	0.352828	0.0766722	0	0.0587139	0.3648	0.375	0.374566	0.275457	0	0.337372	0.316966	0	0.218099	0.363914	0
	REF-16266	0.0853633	0.0766722	0.375	0.343714	0.141107	0.0302886	0.0454048	0.141107	0.358887	0.304688	0.110321	0.21249	0.374374	0.316966	0.290889	0.0766722	0.337372	0.371063	0.316966	0	0	0.371063	0
	REF-17668	0.371063	0.304688	0	0.337372	0.194824	0.294487	0.311883	0.25827	0.0766722	0.374566	0.372793	0	0.374374	0.25827	0.32783	0.32783	0.32783	0.141107	0.32783	0.363914	0.0399663	0.345679	0.352828
	ESA2-58	0.366056	0.358887	0	0	0.373258	0.0587139	0.372722	0.374566	0.218099	0.374566	0.354442	0.0853633	0.2688	0	0.352828	0.371063	0.239198	0.32783	0.371063	0.316966	0.32783	0.275457	0.337372
	DR-93949	0	0.352828	0.375	0.349394	0.275457	0.110321	0	0.290889	0.239198	0.275457	0.110321	0.194824	0.342499	0.316966	0.290889	0.239198	0.141107	0.352828	0.169216	0.290889	0.275457	0.363914	0
	ESA1-16	0.25827	0.373258	0	0.375	0.218099	0.133669	0.157486	0.367959	0.352828	0.375	0.375	0.110321	0.358887	0.169216	0.374566	0.194824	0.363914	0.345679	0.218099	0.290889	0.367959	0.275457	0
	REF-3992	0.354442	0.194824	0.374566	0.371063	0.371063	0.374022	0.0865894	0.169216	0.290889	0.375	0.375	0.27133	0.372488	0.275457	0.141107	0.25827	0.367959	0.373258	0.374566	0.169216	0.374566	0.358887	0
	ESA1-25	0.374756	0.363914	0.239198	0.366056	0.352828	0.22891	0.311883	0.218099	0.290889	0.345679	0.22891	0.314033	0.287937	0.0399663	0.239198	0.141107	0.32783	0.218099	0.337372	0.25827	0.345679	0	0
	ESA2-18	0.362751	0.316966	0.218099	0.110321	0.367959	0.374756	0.360426	0.373258	0.275457	0	0.330335	0.368822	0.374374	0.141107	0.375	0.275457	0.352828	0.304688	0.110321	0.373258	0.32783	0.275457	0.345679
	ESA1-33	0.110321	0.0766722	0.32783	0.330335	0.0766722	0.194824	0	0.345679	0	0.275457	0.375	0.374022	0.319249	0.218099	0.316966	0.0399663	0.371063	0.367959	0	0.0399663	0.169216	0.25827	0.141107
	REF-9432	0.372793	0.371063	0.375	0.322569	0.275457	0.343714	0.372722	0.352828	0.345679	0.275457	0.22891	0.283384	0.374374	0.352828	0.374566	0.374566	0.218099	0.358887	0.275457	0.367959	0.352828	0.304688	0.352828
	ESA1-42	0.304688	0.32783	0.316966	0.337372	0.352828	0.22891	0.372722	0.352828	0.363914	0.0399663	0.343714	0	0.351487	0.304688	0.169216	0.358887	0.375	0.371063	0.304688	0.169216	0.239198	0.374566	0.32783
	ESA1-43	0.133669	0.275457	0.345679	0.337372	0.0766722	0.22891	0	0.32783	0.358887	0.304688	0.0587139	0.304688	0.1638	0.218099	0.352828	0.375	0.194824	0.337372	0	0.141107	0.194824	0.374566	0
	Mean	0.2526	0.2591	0.2719	0.2978	0.2514	0.2481	0.1888	0.2693	0.266	0.2612	0.2394	0.1904	0.322	0.258	0.2799	0.2411	0.2846	0.3207	0.2431	0.1948	0.2444	0.3086	0.1514
	St. Dev	0.1257	0.1253	0.1429	0.1098	0.1207	0.1276	0.1703	0.0997	0.1291	0.1288	0.142	0.1296	0.0607	0.1218	0.1046	0.1262	0.1064	0.069	0.118	0.1418	0.1311	0.093	0.1717
